# Supplementary material for: Comparative miRNA Expression Profiles in Individuals with Latent and Active Tuberculosis
Source: PLoS One. 2011 Oct 7;6(10):e25832. doi: 10.1371/journal.pone.0025832 (PMC3189221; doi:10.1371/journal.pone.0025832)
Supplement: Table S2 — 38 miRNAs differently expressed among active TB, latent TB, and healthy donors in at least one comparison by univariate tests (P<0.01). (XLS) [file pone.0025832.s004.xls]

## Sheet: Feuil1
Class 1: Active TB; Class 2: LTBI.
The first 8 genes are significant at the nominal 0.01 level of the univariate test
Colonne1	Parametric p-value	FDR	Geom mean of intensities in class 1	Geom mean of intensities in class 2	Fold-change	Unique id
1	0.0004416	0.0113	1.05	3.15	0.33	hsa-miR-130b*
2	0.0005922	0.0113	9225.58	5243.09	1.76	hsa-miR-223
3	0.0009967	0.0126	49.49	15.18	3.26	hsa-miR-424
4	0.0042495	0.0351	2.73	1.14	2.41	hsa-miR-302a
5	0.0046189	0.0351	4.05	1.35	2.99	hsa-miR-21*
6	0.0066037	0.0418	3.25	1.47	2.21	hsa-miR-520d-3p
7	0.0083258	0.0446	105.78	31.62	3.35	hsa-miR-486-5p
8	0.0093827	0.0446	2514.81	596.91	4.21	hsa-miR-451
Class 1: Active TB; Class 2: Healthy.
The first 10 genes are significant at the nominal 0.01 level of the univariate test
Colonne1	Parametric p-value	FDR	Geom mean of intensities in class 1	Geom mean of intensities in class 2	Fold-change	Unique id
1	0.0002004	0.00762	1.11	6.32	0.18	hsa-miR-500
2	0.0010507	0.02	49.49	11.92	4.15	hsa-miR-424
3	0.0018002	0.0228	1.05	5.19	0.2	hsa-miR-661
4	0.0027657	0.0257	7.54	1.52	4.96	hsa-miR-133a
5	0.0034824	0.0257	27.22	1.67	16.29	hsa-miR-144
6	0.0040527	0.0257	22.34	9.31	2.4	hsa-miR-365
7	0.0048518	0.0263	1.33	5.72	0.23	hsa-miR-892b
8	0.0064152	0.0305	12.84	2.7	4.75	hsa-miR-199b-5p
9	0.0081408	0.0332	8.23	1.01	8.17	hsa-miR-144*
10	0.0087244	0.0332	49.07	12.15	4.04	hsa-miR-1225-5p
Class 1: Healthy; Class 2: LTBI.
The first 6 genes are significant at the nominal 0.01 level of the univariate test
Colonne1	Parametric p-value	FDR	Geom mean of intensities in class 1	Geom mean of intensities in class 2	Fold-change	Unique id
1	0.0005389	0.0205	5.12	12.83	0.4	hsa-miR-296-5p
2	0.0019516	0.0225	5.19	1.07	4.85	hsa-miR-661
3	0.002244	0.0225	2.11	1.07	1.97	hsa-miR-671-3p
4	0.0029235	0.0225	4.35	1.07	4.06	hsa-miR-493*
5	0.0029545	0.0225	4.93	1.07	4.6	hsa-miR-130a*
6	0.003855	0.0244	4.3	1.47	2.92	hsa-miR-520d-3p
Class 1: Active TB; Class 2: Non Active.
The first 10 genes are significant at the nominal 0.01 level of the univariate test
Colonne1	Parametric p-value	FDR	Geom mean of intensities in class 1	Geom mean of intensities in class 2	Fold-change	Unique id
1	6.5e-05	0.00247	49.49	14	3.53	hsa-miR-424
2	0.000697	0.0132	4.05	1.32	3.06	hsa-miR-21*
3	0.0018794	0.0238	105.78	28.69	3.69	hsa-miR-486-5p
4	0.0035132	0.0245	9225.58	5009.66	1.84	hsa-miR-223
5	0.0035957	0.0245	2514.81	556.58	4.52	hsa-miR-451
6	0.0043354	0.0245	37.32	90.24	0.41	hsa-miR-342-5p
7	0.0045119	0.0245	2.73	1.29	2.11	hsa-miR-302a
8	0.0060732	0.0288	27.22	2.68	10.17	hsa-miR-144
9	0.0084516	0.0335	2.69	1.24	2.17	hsa-miR-329
10	0.008824	0.0335	1.05	2.39	0.44	hsa-miR-130b*
Class 1: Infected; Class 2: Non Infected.
The first 23 genes are significant at the nominal 0.01 level of the univariate test
Colonne1	Parametric p-value	FDR	Geom mean of intensities in class 1	Geom mean of intensities in class 2	Fold-change	Unique id
1	6.9e-06	0.000262	1.06	5.19	0.2	hsa-miR-661
2	0.000159	0.00302	1.14	4.35	0.26	hsa-miR-493*
3	0.0003448	0.00437	1.06	3.19	0.33	hsa-miR-585
4	0.0008034	0.00535	1.06	4.03	0.26	hcmv-miR-UL36
5	0.0008409	0.00535	1.06	4.44	0.24	hsa-miR-431
6	0.000966	0.00535	1.06	2.85	0.37	hsa-miR-222*
7	0.0010859	0.00535	1.3	6.32	0.21	hsa-miR-500
8	0.001339	0.00535	1.22	4.93	0.25	hsa-miR-130a*
9	0.0014661	0.00535	1.06	2.39	0.44	hsa-miR-383
10	0.0015402	0.00535	1.1	2.67	0.41	kshv-miR-K12-1
11	0.0015489	0.00535	1.54	5.72	0.27	hsa-miR-892b
12	0.0020087	0.00636	1.06	2.52	0.42	hsa-miR-302f
13	0.0028524	0.00733	1.16	3.9	0.3	hsa-miR-1910
14	0.0029013	0.00733	1.06	3.18	0.33	hsa-miR-374a*
15	0.002975	0.00733	1.11	2.57	0.43	hsa-miR-149*
16	0.0030874	0.00733	1.25	4.31	0.29	ebv-miR-BART19-3p
17	0.003444	0.0077	1.06	3.37	0.32	hsa-miR-30c-1*
18	0.0065011	0.0135	1.24	3.27	0.38	hsa-miR-125b-1*
19	0.0067411	0.0135	10.97	5.12	2.14	hsa-miR-296-5p
20	0.0074504	0.0142	5.71	1.52	3.76	hsa-miR-133a
21	0.0080327	0.0143	2.9	1.01	2.88	hsa-miR-576-5p
22	0.0084808	0.0143	1.06	6.08	0.17	hsa-miR-367*
23	0.008652	0.0143	19.62	9.31	2.11	hsa-miR-365
Class 1: Latent; Class 2: Non Latent.
The first 3 genes are significant at the nominal 0.01 level of the univariate test
Colonne1	Parametric p-value	FDR	Geom mean of intensities in class 1	Geom mean of intensities in class 2	Fold-change	Unique id
1	0.0003405	0.0129	3.15	1.15	2.74	hsa-miR-130b*
2	0.0007676	0.0146	1.47	3.57	0.41	hsa-miR-520d-3p
3	0.0076473	0.0969	1.14	2.32	0.49	hsa-miR-302a
