# Supplementary material for: Comparative miRNA Expression Profiles in Individuals with Latent and Active Tuberculosis
Source: PLoS One. 2011 Oct 7;6(10):e25832. doi: 10.1371/journal.pone.0025832 (PMC3189221; doi:10.1371/journal.pone.0025832)
Supplement: Table S4 — 3010 target genes (from TargetScan Database www.targetscan.org/ ) of 17 miRNAs differently expressed between active tuberculosis (TB) and latent tuberculosis infection (LTBI). (XLS) [file pone.0025832.s006.xls]

## Sheet: Feuil1
MicroRNA	genesymbol	description
hsa-miR-144	ABBA-1	metastasis suppressor 1-like
hsa-miR-144	ABCA1	ATP-binding cassette, sub-family A (ABC1), member 1
hsa-miR-144	ABCC5	ATP-binding cassette, sub-family C (CFTR/MRP), member 5
hsa-miR-144	ABI1	abl-interactor 1
hsa-miR-144	ABI2	abl-interactor 2
hsa-miR-144	ABTB2	ankyrin repeat and BTB (POZ) domain containing 2
hsa-miR-144	ACBD3	acyl-CoA binding domain containing 3
hsa-miR-144	ACSL4	acyl-CoA synthetase long-chain family member 4
hsa-miR-144	ACVR2B	activin A receptor, type IIB
hsa-miR-144	ADAMTS17	ADAM metallopeptidase with thrombospondin type 1 motif, 17
hsa-miR-144	ADAMTS3	ADAM metallopeptidase with thrombospondin type 1 motif, 3
hsa-miR-144	ADAMTSL3	ADAMTS-like 3
hsa-miR-144	ADCY1	adenylate cyclase 1 (brain)
hsa-miR-144	ADRB1	adrenergic, beta-1-, receptor
hsa-miR-144	AEBP2	AE binding protein 2
hsa-miR-144	AFAP1	actin filament associated protein 1
hsa-miR-144	AFF4	AF4/FMR2 family, member 4
hsa-miR-144	AGRN	agrin
hsa-miR-144	AHCY	adenosylhomocysteinase
hsa-miR-144	AJAP1	adherens junctions associated protein 1
hsa-miR-144	ALDH1A3	aldehyde dehydrogenase 1 family, member A3
hsa-miR-144	ALS2	amyotrophic lateral sclerosis 2 (juvenile)
hsa-miR-144	AMMECR1	Alport syndrome, mental retardation, midface hypoplasia and elliptocytosis chromosomal region gene 1
hsa-miR-144	ANK2	ankyrin 2, neuronal
hsa-miR-144	ANKRD11	ankyrin repeat domain 11
hsa-miR-144	ANKRD17	ankyrin repeat domain 17
hsa-miR-144	ANKRD28	ankyrin repeat domain 28
hsa-miR-144	ANKRD50	ankyrin repeat domain 50
hsa-miR-144	ANKRD52	ankyrin repeat domain 52
hsa-miR-144	ANKS1A	ankyrin repeat and sterile alpha motif domain containing 1A
hsa-miR-144	ANTXR2	anthrax toxin receptor 2
hsa-miR-144	AP1S3	adaptor-related protein complex 1, sigma 3 subunit
hsa-miR-144	APLP2	amyloid beta (A4) precursor-like protein 2
hsa-miR-144	APPBP2	amyloid beta precursor protein (cytoplasmic tail) binding protein 2
hsa-miR-144	ARFGEF1	ADP-ribosylation factor guanine nucleotide-exchange factor 1(brefeldin A-inhibited)
hsa-miR-144	ARHGAP26	Rho GTPase activating protein 26
hsa-miR-144	ARHGEF3	Rho guanine nucleotide exchange factor (GEF) 3
hsa-miR-144	ARID1A	AT rich interactive domain 1A (SWI-like)
hsa-miR-144	ARID2	AT rich interactive domain 2 (ARID, RFX-like)
hsa-miR-144	ARID5B	AT rich interactive domain 5B (MRF1-like)
hsa-miR-144	ARL4C	ADP-ribosylation factor-like 4C
hsa-miR-144	ASH1L	ash1 (absent, small, or homeotic)-like (Drosophila)
hsa-miR-144	ASPN	asporin
hsa-miR-144	ATAD2B	ATPase family, AAA domain containing 2B
hsa-miR-144	ATP1B2	ATPase, Na+/K+ transporting, beta 2 polypeptide
hsa-miR-144	ATP2B2	ATPase, Ca++ transporting, plasma membrane 2
hsa-miR-144	ATP2C1	ATPase, Ca++ transporting, type 2C, member 1
hsa-miR-144	ATP5G2	ATP synthase, H+ transporting, mitochondrial Fo complex, subunit C2 (subunit 9)
hsa-miR-144	ATP6V1A	ATPase, H+ transporting, lysosomal 70kDa, V1 subunit A
hsa-miR-144	ATP8A1	ATPase, aminophospholipid transporter (APLT), class I, type 8A, member 1
hsa-miR-144	ATRX	alpha thalassemia/mental retardation syndrome X-linked
hsa-miR-144	ATXN1	ataxin 1
hsa-miR-144	AXIN2	axin 2
hsa-miR-144	BACH1	BTB and CNC homology 1, basic leucine zipper transcription factor 1
hsa-miR-144	BACH2	BTB and CNC homology 1, basic leucine zipper transcription factor 2
hsa-miR-144	BAT2D1	BAT2 domain containing 1
hsa-miR-144	BAT2L2	HLA-B associated transcript 2-like 2
hsa-miR-144	BAZ2B	bromodomain adjacent to zinc finger domain, 2B
hsa-miR-144	BBC3	BCL2 binding component 3
hsa-miR-144	BCL11A	B-cell CLL/lymphoma 11A (zinc finger protein)
hsa-miR-144	BCL11B	B-cell CLL/lymphoma 11B (zinc finger protein)
hsa-miR-144	BCL2L11	BCL2-like 11 (apoptosis facilitator)
hsa-miR-144	BCL6	B-cell CLL/lymphoma 6
hsa-miR-144	BCL9L	B-cell CLL/lymphoma 9-like
hsa-miR-144	BEGAIN	brain-enriched guanylate kinase-associated homolog (rat)
hsa-miR-144	BHLHB3	basic helix-loop-helix family, member e41
hsa-miR-144	BHLHE41	basic helix-loop-helix family, member e41
hsa-miR-144	BICD2	bicaudal D homolog 2 (Drosophila)
hsa-miR-144	BMPR1B	bone morphogenetic protein receptor, type IB
hsa-miR-144	BNC2	basonuclin 2
hsa-miR-144	BRPF1	bromodomain and PHD finger containing, 1
hsa-miR-144	BRPF3	bromodomain and PHD finger containing, 3
hsa-miR-144	BRSK2	BR serine/threonine kinase 2
hsa-miR-144	BTAF1	BTAF1 RNA polymerase II, B-TFIID transcription factor-associated, 170kDa (Mot1 homolog, S. cerevisiae)
hsa-miR-144	BTBD14B	nucleus accumbens associated 1, BEN and BTB (POZ) domain containing
hsa-miR-144	BTBD3	BTB (POZ) domain containing 3
hsa-miR-144	BZW1	basic leucine zipper and W2 domains 1
hsa-miR-144	C10orf118	chromosome 10 open reading frame 118
hsa-miR-144	C11orf30	chromosome 11 open reading frame 30
hsa-miR-144	C11orf41	chromosome 11 open reading frame 41
hsa-miR-144	C12orf34	chromosome 12 open reading frame 34
hsa-miR-144	C12orf5	chromosome 12 open reading frame 5
hsa-miR-144	C12orf76	chromosome 12 open reading frame 76
hsa-miR-144	C13orf23	chromosome 13 open reading frame 23
hsa-miR-144	C17orf63	chromosome 17 open reading frame 63
hsa-miR-144	C18orf1	chromosome 18 open reading frame 1
hsa-miR-144	C18orf62	chromosome 18 open reading frame 62
hsa-miR-144	C19orf73	chromosome 19 open reading frame 73
hsa-miR-144	C1orf77	chromosome 1 open reading frame 77
hsa-miR-144	C20orf194	chromosome 20 open reading frame 194
hsa-miR-144	C20orf20	chromosome 20 open reading frame 20
hsa-miR-144	C2CD2	C2 calcium-dependent domain containing 2
hsa-miR-144	C5orf41	chromosome 5 open reading frame 41
hsa-miR-144	C6orf151	small nuclear ribonucleoprotein 48kDa (U11/U12)
hsa-miR-144	C6orf168	chromosome 6 open reading frame 168
hsa-miR-144	C6orf62	chromosome 6 open reading frame 62
hsa-miR-144	C7orf20	chromosome 7 open reading frame 20
hsa-miR-144	CALB1	calbindin 1, 28kDa
hsa-miR-144	CALCRL	calcitonin receptor-like
hsa-miR-144	CAMKK2	calcium/calmodulin-dependent protein kinase kinase 2, beta
hsa-miR-144	CAV3	caveolin 3
hsa-miR-144	CBFA2T2	core-binding factor, runt domain, alpha subunit 2; translocated to, 2
hsa-miR-144	CBLL1	Cas-Br-M (murine) ecotropic retroviral transforming sequence-like 1
hsa-miR-144	CBX4	chromobox homolog 4
hsa-miR-144	CCDC85A	coiled-coil domain containing 85A
hsa-miR-144	CCDC88A	coiled-coil domain containing 88A
hsa-miR-144	CCNE2	cyclin E2
hsa-miR-144	CCNK	cyclin K
hsa-miR-144	CCNT2	cyclin T2
hsa-miR-144	CDC14A	CDC14 cell division cycle 14 homolog A (S. cerevisiae)
hsa-miR-144	CDC14B	CDC14 cell division cycle 14 homolog B (S. cerevisiae)
hsa-miR-144	CDC42EP3	CDC42 effector protein (Rho GTPase binding) 3
hsa-miR-144	CDH11	cadherin 11, type 2, OB-cadherin (osteoblast)
hsa-miR-144	CDH5	cadherin 5, type 2 (vascular endothelium)
hsa-miR-144	CDV3	CDV3 homolog (mouse)
hsa-miR-144	CEBPA	CCAAT/enhancer binding protein (C/EBP), alpha
hsa-miR-144	CELF2	CUGBP, Elav-like family member 2
hsa-miR-144	CEP135	centrosomal protein 135kDa
hsa-miR-144	CEP170	centrosomal protein 170kDa
hsa-miR-144	CEP350	centrosomal protein 350kDa
hsa-miR-144	CEP55	centrosomal protein 55kDa
hsa-miR-144	CEP68	centrosomal protein 68kDa
hsa-miR-144	CGGBP1	CGG triplet repeat binding protein 1
hsa-miR-144	CMIP	c-Maf-inducing protein
hsa-miR-144	CNN3	calponin 3, acidic
hsa-miR-144	CNOT1	CCR4-NOT transcription complex, subunit 1
hsa-miR-144	CNOT6L	CCR4-NOT transcription complex, subunit 6-like
hsa-miR-144	CNTN3	contactin 3 (plasmacytoma associated)
hsa-miR-144	COL5A2	collagen, type V, alpha 2
hsa-miR-144	COPS2	COP9 constitutive photomorphogenic homolog subunit 2 (Arabidopsis)
hsa-miR-144	CPEB1	cytoplasmic polyadenylation element binding protein 1
hsa-miR-144	CPEB2	cytoplasmic polyadenylation element binding protein 2
hsa-miR-144	CPEB3	cytoplasmic polyadenylation element binding protein 3
hsa-miR-144	CRTC1	CREB regulated transcription coactivator 1
hsa-miR-144	CSRNP2	cysteine-serine-rich nuclear protein 2
hsa-miR-144	CTBP2	C-terminal binding protein 2
hsa-miR-144	CUGBP2	CUG triplet repeat, RNA binding protein 2
hsa-miR-144	CUL3	cullin 3
hsa-miR-144	CUL4B	cullin 4B
hsa-miR-144	CUL5	cullin 5
hsa-miR-144	CXCL12	chemokine (C-X-C motif) ligand 12
hsa-miR-144	CXorf1	chromosome X open reading frame 1
hsa-miR-144	CXorf23	chromosome X open reading frame 23
hsa-miR-144	CYP24A1	cytochrome P450, family 24, subfamily A, polypeptide 1
hsa-miR-144	CYP27C1	cytochrome P450, family 27, subfamily C, polypeptide 1
hsa-miR-144	DCBLD2	discoidin, CUB and LCCL domain containing 2
hsa-miR-144	DCTN2	dynactin 2 (p50)
hsa-miR-144	DCUN1D4	DCN1, defective in cullin neddylation 1, domain containing 4 (S. cerevisiae)
hsa-miR-144	DGCR2	DiGeorge syndrome critical region gene 2
hsa-miR-144	DICER1	dicer 1, ribonuclease type III
hsa-miR-144	DIXDC1	DIX domain containing 1
hsa-miR-144	DLC1	deleted in liver cancer 1
hsa-miR-144	DLG5	discs, large homolog 5 (Drosophila)
hsa-miR-144	DMD	dystrophin
hsa-miR-144	DNAJC6	DnaJ (Hsp40) homolog, subfamily C, member 6
hsa-miR-144	DNMT3A	DNA (cytosine-5-)-methyltransferase 3 alpha
hsa-miR-144	DOCK3	dedicator of cytokinesis 3
hsa-miR-144	DOK4	docking protein 4
hsa-miR-144	DUSP1	dual specificity phosphatase 1
hsa-miR-144	DUSP5	dual specificity phosphatase 5
hsa-miR-144	DYRK1A	dual-specificity tyrosine-(Y)-phosphorylation regulated kinase 1A
hsa-miR-144	DYRK2	dual-specificity tyrosine-(Y)-phosphorylation regulated kinase 2
hsa-miR-144	E2F8	E2F transcription factor 8
hsa-miR-144	EBF1	early B-cell factor 1
hsa-miR-144	ECE1	endothelin converting enzyme 1
hsa-miR-144	EDA	ectodysplasin A
hsa-miR-144	EDAR	ectodysplasin A receptor
hsa-miR-144	EDC3	enhancer of mRNA decapping 3 homolog (S. cerevisiae)
hsa-miR-144	EFNB3	ephrin-B3
hsa-miR-144	EIF4G2	eukaryotic translation initiation factor 4 gamma, 2
hsa-miR-144	EIF5	eukaryotic translation initiation factor 5
hsa-miR-144	ELAVL2	ELAV (embryonic lethal, abnormal vision, Drosophila)-like 2 (Hu antigen B)
hsa-miR-144	ELF5	E74-like factor 5 (ets domain transcription factor)
hsa-miR-144	ELFN2	extracellular leucine-rich repeat and fibronectin type III domain containing 2
hsa-miR-144	ELL2	elongation factor, RNA polymerase II, 2
hsa-miR-144	ELN	elastin
hsa-miR-144	EMP1	epithelial membrane protein 1
hsa-miR-144	ENAH	enabled homolog (Drosophila)
hsa-miR-144	EPB41	erythrocyte membrane protein band 4.1 (elliptocytosis 1, RH-linked)
hsa-miR-144	EPHA7	EPH receptor A7
hsa-miR-144	EPN2	epsin 2
hsa-miR-144	ERBB4	v-erb-a erythroblastic leukemia viral oncogene homolog 4 (avian)
hsa-miR-144	ESRRG	estrogen-related receptor gamma
hsa-miR-144	ETS1	v-ets erythroblastosis virus E26 oncogene homolog 1 (avian)
hsa-miR-144	ETV1	ets variant 1
hsa-miR-144	EXOC1	exocyst complex component 1
hsa-miR-144	EZH2	enhancer of zeste homolog 2 (Drosophila)
hsa-miR-144	FAM126B	family with sequence similarity 126, member B
hsa-miR-144	FAM130A1	cysteine-serine-rich nuclear protein 2
hsa-miR-144	FAM164A	family with sequence similarity 164, member A
hsa-miR-144	FAM193B	family with sequence similarity 193, member B
hsa-miR-144	FAM46A	family with sequence similarity 46, member A
hsa-miR-144	FAM60A	family with sequence similarity 60, member A
hsa-miR-144	FAM73A	family with sequence similarity 73, member A
hsa-miR-144	FAM76B	family with sequence similarity 76, member B
hsa-miR-144	FAT3	FAT tumor suppressor homolog 3 (Drosophila)
hsa-miR-144	FAT4	FAT tumor suppressor homolog 4 (Drosophila)
hsa-miR-144	FBN1	fibrillin 1
hsa-miR-144	FBN2	fibrillin 2
hsa-miR-144	FBXL3	F-box and leucine-rich repeat protein 3
hsa-miR-144	FBXW11	F-box and WD repeat domain containing 11
hsa-miR-144	FBXW7	F-box and WD repeat domain containing 7
hsa-miR-144	FGA	fibrinogen alpha chain
hsa-miR-144	FGD6	FYVE, RhoGEF and PH domain containing 6
hsa-miR-144	FGF7	fibroblast growth factor 7 (keratinocyte growth factor)
hsa-miR-144	FLJ10404	hypothetical protein FLJ10404
hsa-miR-144	FLJ10490	chromosome 19 open reading frame 73
hsa-miR-144	FLJ20160	major facilitator superfamily domain containing 6
hsa-miR-144	FLJ20309	NO80 complex subunit D
hsa-miR-144	FLJ40142	chromosome 12 open reading frame 76
hsa-miR-144	FLRT2	fibronectin leucine rich transmembrane protein 2
hsa-miR-144	FLRT3	fibronectin leucine rich transmembrane protein 3
hsa-miR-144	FMN2	formin 2
hsa-miR-144	FMR1	fragile X mental retardation 1
hsa-miR-144	FN1	fibronectin 1
hsa-miR-144	FNDC3A	fibronectin type III domain containing 3A
hsa-miR-144	FOSB	FBJ murine osteosarcoma viral oncogene homolog B
hsa-miR-144	FOXF1	forkhead box F1
hsa-miR-144	FOXG1	forkhead box G1
hsa-miR-144	FOXO1	forkhead box O1
hsa-miR-144	FOXP1	forkhead box P1
hsa-miR-144	FRAP1	FK506 binding protein 12-rapamycin associated protein 1
hsa-miR-144	FREQ	frequenin homolog (Drosophila)
hsa-miR-144	FRS2	fibroblast growth factor receptor substrate 2
hsa-miR-144	FUBP3	far upstream element (FUSE) binding protein 3
hsa-miR-144	FZD4	frizzled homolog 4 (Drosophila)
hsa-miR-144	GABBR2	gamma-aminobutyric acid (GABA) B receptor, 2
hsa-miR-144	GABPB1	GA binding protein transcription factor, beta subunit 1
hsa-miR-144	GABPB2	GA binding protein transcription factor, beta subunit 2
hsa-miR-144	GABRB2	gamma-aminobutyric acid (GABA) A receptor, beta 2
hsa-miR-144	GALNT1	UDP-N-acetyl-alpha-D-galactosamine:polypeptide N-acetylgalactosaminyltransferase 1 (GalNAc-T1)
hsa-miR-144	GALNT7	UDP-N-acetyl-alpha-D-galactosamine:polypeptide N-acetylgalactosaminyltransferase 7 (GalNAc-T7)
hsa-miR-144	GATA3	GATA binding protein 3
hsa-miR-144	GBE1	glucan (1,4-alpha-), branching enzyme 1
hsa-miR-144	GCLC	glutamate-cysteine ligase, catalytic subunit
hsa-miR-144	GDF10	growth differentiation factor 10
hsa-miR-144	GET4	golgi to ER traffic protein 4 homolog (S. cerevisiae)
hsa-miR-144	GJA1	gap junction protein, alpha 1, 43kDa
hsa-miR-144	GK5	glycerol kinase 5 (putative)
hsa-miR-144	GLCCI1	glucocorticoid induced transcript 1
hsa-miR-144	GLTSCR1	glioma tumor suppressor candidate region gene 1
hsa-miR-144	GMEB2	glucocorticoid modulatory element binding protein 2
hsa-miR-144	GMFB	glia maturation factor, beta
hsa-miR-144	GNAI3	guanine nucleotide binding protein (G protein), alpha inhibiting activity polypeptide 3
hsa-miR-144	GNB4	guanine nucleotide binding protein (G protein), beta polypeptide 4
hsa-miR-144	GOLGA4	golgi autoantigen, golgin subfamily a, 4
hsa-miR-144	GOLGA7	golgi autoantigen, golgin subfamily a, 7
hsa-miR-144	GPR158	G protein-coupled receptor 158
hsa-miR-144	GPR85	G protein-coupled receptor 85
hsa-miR-144	GRAMD4	GRAM domain containing 4
hsa-miR-144	GRIK2	glutamate receptor, ionotropic, kainate 2
hsa-miR-144	GRSF1	G-rich RNA sequence binding factor 1
hsa-miR-144	GSPT1	G1 to S phase transition 1
hsa-miR-144	GSPT2	G1 to S phase transition 2
hsa-miR-144	HAPLN1	hyaluronan and proteoglycan link protein 1
hsa-miR-144	HEG1	HEG homolog 1 (zebrafish)
hsa-miR-144	HELZ	helicase with zinc finger
hsa-miR-144	HIPK2	homeodomain interacting protein kinase 2
hsa-miR-144	HMGN2	high-mobility group nucleosomal binding domain 2
hsa-miR-144	HNRNPAB	heterogeneous nuclear ribonucleoprotein A
hsa-miR-144	HNRNPC	heterogeneous nuclear ribonucleoprotein C (C1
hsa-miR-144	HNRNPF	heterogeneous nuclear ribonucleoprotein F
hsa-miR-144	HNRNPU	heterogeneous nuclear ribonucleoprotein U (scaffold attachment factor A)
hsa-miR-144	HOXA10	homeobox A10
hsa-miR-144	HOXA7	homeobox A7
hsa-miR-144	HRB	ArfGAP with FG repeats 1
hsa-miR-144	HTRA3	HtrA serine peptidase 3
hsa-miR-144	ICK	intestinal cell (MAK-like) kinase
hsa-miR-144	ID4	inhibitor of DNA binding 4, dominant negative helix-loop-helix protein
hsa-miR-144	IDH2	isocitrate dehydrogenase 2 (NADP+), mitochondrial
hsa-miR-144	IGF2R	insulin-like growth factor 2 receptor
hsa-miR-144	IKZF4	IKAROS family zinc finger 4 (Eos)
hsa-miR-144	INO80D	INO80 complex subunit D
hsa-miR-144	IPO8	importin 8
hsa-miR-144	ITGA3	integrin, alpha 3 (antigen CD49C, alpha 3 subunit of VLA-3 receptor)
hsa-miR-144	ITGB8	integrin, beta 8
hsa-miR-144	ITPR1	inositol 1,4,5-triphosphate receptor, type 1
hsa-miR-144	ITSN2	intersectin 2
hsa-miR-144	JHDM1D	jumonji C domain containing histone demethylase 1 homolog D (S. cerevisiae)
hsa-miR-144	JMJD3	lysine (K)-specific demethylase 6B
hsa-miR-144	JPH1	junctophilin 1
hsa-miR-144	KBTBD8	kelch repeat and BTB (POZ) domain containing 8
hsa-miR-144	KCMF1	potassium channel modulatory factor 1
hsa-miR-144	KCNA1	potassium voltage-gated channel, shaker-related subfamily, member 1 (episodic ataxia with myokymia)
hsa-miR-144	KCNC4	potassium voltage-gated channel, Shaw-related subfamily, member 4
hsa-miR-144	KCNH7	potassium voltage-gated channel, subfamily H (eag-related), member 7
hsa-miR-144	KCNMB2	potassium large conductance calcium-activated channel, subfamily M, beta member 2
hsa-miR-144	KCTD10	potassium channel tetramerisation domain containing 10
hsa-miR-144	KHDRBS3	KH domain containing, RNA binding, signal transduction associated 3
hsa-miR-144	KIAA0152	malectin
hsa-miR-144	KIAA0232	KIAA0232
hsa-miR-144	KIAA0240	KIAA0240
hsa-miR-144	KIAA0494	KIAA0494
hsa-miR-144	KIAA0556	KIAA0556
hsa-miR-144	KIAA1012	KIAA1012
hsa-miR-144	KIAA1033	KIAA1033
hsa-miR-144	KIAA1217	KIAA1217
hsa-miR-144	KIAA1486	KIAA1486 protein
hsa-miR-144	KIAA1553	BEN domain containing 3
hsa-miR-144	KIF3A	kinesin family member 3A
hsa-miR-144	KITLG	KIT ligand
hsa-miR-144	KLF12	Kruppel-like factor 12
hsa-miR-144	KLF3	Kruppel-like factor 3 (basic)
hsa-miR-144	KLF9	Kruppel-like factor 9
hsa-miR-144	KPNA1	karyopherin alpha 1 (importin alpha 5)
hsa-miR-144	KPNA2	karyopherin alpha 2 (RAG cohort 1, importin alpha 1)
hsa-miR-144	KPNA3	karyopherin alpha 3 (importin alpha 4)
hsa-miR-144	KPNA6	karyopherin alpha 6 (importin alpha 7)
hsa-miR-144	LARP5	La ribonucleoprotein domain family, member 5
hsa-miR-144	LBR	lamin B receptor
hsa-miR-144	LCOR	ligand dependent nuclear receptor corepressor
hsa-miR-144	LHX2	LIM homeobox 2
hsa-miR-144	LIFR	leukemia inhibitory factor receptor alpha
hsa-miR-144	LIMCH1	LIM and calponin homology domains 1
hsa-miR-144	LMO3	LIM domain only 3 (rhombotin-like 2)
hsa-miR-144	LPHN2	latrophilin 2
hsa-miR-144	LRCH2	leucine-rich repeats and calponin homology (CH) domain containing 2
hsa-miR-144	LRP2	low density lipoprotein-related protein 2
hsa-miR-144	LRRC1	leucine rich repeat containing 1
hsa-miR-144	LSM14A	LSM14A, SCD6 homolog A (S. cerevisiae)
hsa-miR-144	MAFK	v-maf musculoaponeurotic fibrosarcoma oncogene homolog K (avian)
hsa-miR-144	MAGI2	membrane associated guanylate kinase, WW and PDZ domain containing 2
hsa-miR-144	MAK	male germ cell-associated kinase
hsa-miR-144	MAML3	mastermind-like 3 (Drosophila)
hsa-miR-144	MAP3K13	mitogen-activated protein kinase kinase kinase 13
hsa-miR-144	MAP3K4	mitogen-activated protein kinase kinase kinase 4
hsa-miR-144	MAP3K8	mitogen-activated protein kinase kinase kinase 8
hsa-miR-144	MAP7D1	MAP7 domain containing 1
hsa-miR-144	MAPK6	mitogen-activated protein kinase 6
hsa-miR-144	March3	membrane-associated ring finger (C3HC4) 3
hsa-miR-144	March7	membrane-associated ring finger (C3HC4) 7
hsa-miR-144	MARCKS	myristoylated alanine-rich protein kinase C substrate
hsa-miR-144	MBNL1	muscleblind-like (Drosophila)
hsa-miR-144	MCF2L	MCF.2 cell line derived transforming sequence-like
hsa-miR-144	MED12L	mediator complex subunit 12-like
hsa-miR-144	MED13	mediator complex subunit 13
hsa-miR-144	MED14	mediator complex subunit 14
hsa-miR-144	MEF2A	myocyte enhancer factor 2A
hsa-miR-144	MEF2D	myocyte enhancer factor 2D
hsa-miR-144	MEGF9	multiple EGF-like-domains 9
hsa-miR-144	MEIS1	Meis homeobox 1
hsa-miR-144	MEIS2	Meis homeobox 2
hsa-miR-144	MET	met proto-oncogene (hepatocyte growth factor receptor)
hsa-miR-144	MFSD6	major facilitator superfamily domain containing 6
hsa-miR-144	MGAT4A	mannosyl (alpha-1,3-)-glycoprotein beta-1,4-N-acetylglucosaminyltransferase, isozyme A
hsa-miR-144	MGC24039	DENN/MADD domain containing 5B
hsa-miR-144	MGRN1	mahogunin, ring finger 1
hsa-miR-144	MITF	microphthalmia-associated transcription factor
hsa-miR-144	MKL2	MKL
hsa-miR-144	MLL5	myeloid
hsa-miR-144	MMP15	matrix metallopeptidase 15 (membrane-inserted)
hsa-miR-144	MOBKL3	MOB1, Mps One Binder kinase activator-like 3 (yeast)
hsa-miR-144	MON2	MON2 homolog (S. cerevisiae)
hsa-miR-144	MORN4	MORN repeat containing 4
hsa-miR-144	MSI1	musashi homolog 1 (Drosophila)
hsa-miR-144	MSX1	msh homeobox 1
hsa-miR-144	MTMR12	myotubularin related protein 12
hsa-miR-144	MTMR2	myotubularin related protein 2
hsa-miR-144	MTOR	mechanistic target of rapamycin (serine/threonine kinase)
hsa-miR-144	MTPN	myotrophin
hsa-miR-144	MTSS1L	metastasis suppressor 1-like
hsa-miR-144	MTX3	metaxin 3
hsa-miR-144	MXRA5	matrix-remodelling associated 5
hsa-miR-144	MYBL1	v-myb myeloblastosis viral oncogene homolog (avian)-like 1
hsa-miR-144	MYCN	v-myc myelocytomatosis viral related oncogene, neuroblastoma derived (avian)
hsa-miR-144	MYEF2	myelin expression factor 2
hsa-miR-144	MYH10	myosin, heavy chain 10, non-muscle
hsa-miR-144	MYO1E	myosin IE
hsa-miR-144	MYST2	MYST histone acetyltransferase 2
hsa-miR-144	MYT1	myelin transcription factor 1
hsa-miR-144	NACC1	nucleus accumbens associated 1, BEN and BTB (POZ) domain containing
hsa-miR-144	NANOS1	nanos homolog 1 (Drosophila)
hsa-miR-144	NAV3	neuron navigator 3
hsa-miR-144	NCOA7	nuclear receptor coactivator 7
hsa-miR-144	NCS1	neuronal calcium sensor 1
hsa-miR-144	NDFIP1	Nedd4 family interacting protein 1
hsa-miR-144	NDRG4	NDRG family member 4
hsa-miR-144	NETO2	neuropilin (NRP) and tolloid (TLL)-like 2
hsa-miR-144	NID2	nidogen 2 (osteonidogen)
hsa-miR-144	NLK	nemo-like kinase
hsa-miR-144	NOG	noggin
hsa-miR-144	NOL4	nucleolar protein 4
hsa-miR-144	NOVA1	neuro-oncological ventral antigen 1
hsa-miR-144	NPNT	nephronectin
hsa-miR-144	NPTX1	neuronal pentraxin I
hsa-miR-144	NR2F2	nuclear receptor subfamily 2, group F, member 2
hsa-miR-144	NRK	Nik related kinase
hsa-miR-144	NT5DC1	5'-nucleotidase domain containing 1
hsa-miR-144	NUDCD1	NudC domain containing 1
hsa-miR-144	NUDT11	nudix (nucleoside diphosphate linked moiety X)-type motif 11
hsa-miR-144	NUFIP2	nuclear fragile X mental retardation protein interacting protein 2
hsa-miR-144	ODZ3	odz, odd Oz
hsa-miR-144	OLA1	Obg-like ATPase 1
hsa-miR-144	ONECUT2	one cut homeobox 2
hsa-miR-144	OTUD3	OTU domain containing 3
hsa-miR-144	PABPC1L2B	poly(A) binding protein, cytoplasmic 1-like 2B
hsa-miR-144	PAFAH1B1	platelet-activating factor acetylhydrolase, isoform Ib, subunit 1 (45kDa)
hsa-miR-144	PAG1	phosphoprotein associated with glycosphingolipid microdomains 1
hsa-miR-144	PALM2	paralemmin 2
hsa-miR-144	PANK1	pantothenate kinase 1
hsa-miR-144	PANK3	pantothenate kinase 3
hsa-miR-144	PAP2D	phosphatidic acid phosphatase type 2
hsa-miR-144	PAPD5	PAP associated domain containing 5
hsa-miR-144	PAPPA	pregnancy-associated plasma protein A, pappalysin 1
hsa-miR-144	PAX8	paired box 8
hsa-miR-144	PBRM1	polybromo 1
hsa-miR-144	PCDH10	protocadherin 10
hsa-miR-144	PCDH18	protocadherin 18
hsa-miR-144	PDCD4	programmed cell death 4 (neoplastic transformation inhibitor)
hsa-miR-144	PDCL	phosducin-like
hsa-miR-144	PDE3B	phosphodiesterase 3B, cGMP-inhibited
hsa-miR-144	PDE4A	phosphodiesterase 4A, cAMP-specific (phosphodiesterase E2 dunce homolog, Drosophila)
hsa-miR-144	PDE4D	phosphodiesterase 4D, cAMP-specific (phosphodiesterase E3 dunce homolog, Drosophila)
hsa-miR-144	PDE7B	phosphodiesterase 7B
hsa-miR-144	PGGT1B	protein geranylgeranyltransferase type I, beta subunit
hsa-miR-144	PGRMC2	progesterone receptor membrane component 2
hsa-miR-144	PHACTR2	phosphatase and actin regulator 2
hsa-miR-144	PHF20L1	PHD finger protein 20-like 1
hsa-miR-144	PHF3	PHD finger protein 3
hsa-miR-144	PHLDA1	pleckstrin homology-like domain, family A, member 1
hsa-miR-144	PHTF2	putative homeodomain transcription factor 2
hsa-miR-144	PIK3C2A	phosphoinositide-3-kinase, class 2, alpha polypeptide
hsa-miR-144	PIM1	pim-1 oncogene
hsa-miR-144	PIP5K1C	phosphatidylinositol-4-phosphate 5-kinase, type I, gamma
hsa-miR-144	PIP5K3	likely ortholog of mouse phosphatidylinositol-4-phosphate 5-kinase, type III
hsa-miR-144	PITPNB	phosphatidylinositol transfer protein, beta
hsa-miR-144	PJA2	praja ring finger 2
hsa-miR-144	PKN2	protein kinase N2
hsa-miR-144	PKNOX1	PBX
hsa-miR-144	PLAG1	pleiomorphic adenoma gene 1
hsa-miR-144	PLAT	plasminogen activator, tissue
hsa-miR-144	PLEKHG1	pleckstrin homology domain containing, family G (with RhoGef domain) member 1
hsa-miR-144	PNRC1	proline-rich nuclear receptor coactivator 1
hsa-miR-144	PODXL	podocalyxin-like
hsa-miR-144	POU3F1	POU class 3 homeobox 1
hsa-miR-144	PPARA	peroxisome proliferator-activated receptor alpha
hsa-miR-144	PPFIA1	protein tyrosine phosphatase, receptor type, f polypeptide (PTPRF), interacting protein (liprin), alpha 1
hsa-miR-144	PPFIA4	protein tyrosine phosphatase, receptor type, f polypeptide (PTPRF), interacting protein (liprin), alpha 4
hsa-miR-144	PPP1CC	protein phosphatase 1, catalytic subunit, gamma isoform
hsa-miR-144	PPP1R16B	protein phosphatase 1, regulatory (inhibitor) subunit 16B
hsa-miR-144	PPP2R5E	protein phosphatase 2, regulatory subunit B', epsilon isoform
hsa-miR-144	PPP3R1	protein phosphatase 3 (formerly 2B), regulatory subunit B, alpha isoform
hsa-miR-144	PRDM16	PR domain containing 16
hsa-miR-144	PRKAA1	protein kinase, AMP-activated, alpha 1 catalytic subunit
hsa-miR-144	PRKCE	protein kinase C, epsilon
hsa-miR-144	PRRX1	paired related homeobox 1
hsa-miR-144	PSCD3	cytohesin 3
hsa-miR-144	PSKH1	protein serine kinase H1
hsa-miR-144	PTCH1	patched homolog 1 (Drosophila)
hsa-miR-144	PTEN	phosphatase and tensin homolog
hsa-miR-144	PTGFRN	prostaglandin F2 receptor negative regulator
hsa-miR-144	PTGS2	prostaglandin-endoperoxide synthase 2 (prostaglandin G
hsa-miR-144	PTP4A1	protein tyrosine phosphatase type IVA, member 1
hsa-miR-144	PTPN9	protein tyrosine phosphatase, non-receptor type 9
hsa-miR-144	PTPRJ	protein tyrosine phosphatase, receptor type, J
hsa-miR-144	PUM2	pumilio homolog 2 (Drosophila)
hsa-miR-144	PURA	purine-rich element binding protein A
hsa-miR-144	PURB	purine-rich element binding protein B
hsa-miR-144	QKI	quaking homolog, KH domain RNA binding (mouse)
hsa-miR-144	QSER1	glutamine and serine rich 1
hsa-miR-144	RAB11FIP4	RAB11 family interacting protein 4 (class II)
hsa-miR-144	RAB1A	RAB1A, member RAS oncogene family
hsa-miR-144	RALBP1	ralA binding protein 1
hsa-miR-144	RALGPS1	Ral GEF with PH domain and SH3 binding motif 1
hsa-miR-144	RANBP9	RAN binding protein 9
hsa-miR-144	RAP2B	RAP2B, member of RAS oncogene family
hsa-miR-144	RAPGEF2	Rap guanine nucleotide exchange factor (GEF) 2
hsa-miR-144	RARB	retinoic acid receptor, beta
hsa-miR-144	RASD2	RASD family, member 2
hsa-miR-144	RBM25	RNA binding motif protein 25
hsa-miR-144	RBM47	RNA binding motif protein 47
hsa-miR-144	RC3H1	ring finger and CCCH-type zinc finger domains 1
hsa-miR-144	REV1	REV1 homolog (S. cerevisiae)
hsa-miR-144	RGL1	ral guanine nucleotide dissociation stimulator-like 1
hsa-miR-144	RGMA	RGM domain family, member A
hsa-miR-144	RGS16	regulator of G-protein signaling 16
hsa-miR-144	RHBDL2	rhomboid, veinlet-like 2 (Drosophila)
hsa-miR-144	RHPN2	rhophilin, Rho GTPase binding protein 2
hsa-miR-144	RIPK5	dual serine/threonine and tyrosine protein kinase
hsa-miR-144	RNF125	ring finger protein 125
hsa-miR-144	RNF139	ring finger protein 139
hsa-miR-144	RNF38	ring finger protein 38
hsa-miR-144	RNF44	ring finger protein 44
hsa-miR-144	ROBO2	roundabout, axon guidance receptor, homolog 2 (Drosophila)
hsa-miR-144	ROCK1	Rho-associated, coiled-coil containing protein kinase 1
hsa-miR-144	ROD1	ROD1 regulator of differentiation 1 (S. pombe)
hsa-miR-144	RPGRIP1L	RPGRIP1-like
hsa-miR-144	RREB1	ras responsive element binding protein 1
hsa-miR-144	RSPO2	R-spondin 2 homolog (Xenopus laevis)
hsa-miR-144	RUNX1	runt-related transcription factor 1
hsa-miR-144	RXRB	retinoid X receptor, beta
hsa-miR-144	SALL1	sal-like 1 (Drosophila)
hsa-miR-144	SAMD12	Sterile alpha motif domain containing 12
hsa-miR-144	SASH1	SAM and SH3 domain containing 1
hsa-miR-144	SCAMP1	secretory carrier membrane protein 1
hsa-miR-144	SCN1A	sodium channel, voltage-gated, type I, alpha subunit
hsa-miR-144	SCN2A	sodium channel, voltage-gated, type II, alpha subunit
hsa-miR-144	SEC24A	SEC24 family, member A (S. cerevisiae)
hsa-miR-144	SEC62	SEC62 homolog (S. cerevisiae)
hsa-miR-144	SEL1L	sel-1 suppressor of lin-12-like (C. elegans)
hsa-miR-144	SELI	selenoprotein I
hsa-miR-144	SELT	selenoprotein T
hsa-miR-144	SEMA6A	sema domain, transmembrane domain (TM), and cytoplasmic domain, (semaphorin) 6A
hsa-miR-144	SENP7	SUMO1
hsa-miR-144	SFRP1	secreted frizzled-related protein 1
hsa-miR-144	SGK3	serum
hsa-miR-144	SH2B3	SH2B adaptor protein 3
hsa-miR-144	SH3PXD2A	SH3 and PX domains 2A
hsa-miR-144	SHANK2	SH3 and multiple ankyrin repeat domains 2
hsa-miR-144	SIX4	SIX homeobox 4
hsa-miR-144	SLC12A2	solute carrier family 12 (sodium
hsa-miR-144	SLC19A2	solute carrier family 19 (thiamine transporter), member 2
hsa-miR-144	SLC1A1	solute carrier family 1 (neuronal
hsa-miR-144	SLC20A2	solute carrier family 20 (phosphate transporter), member 2
hsa-miR-144	SLC23A2	solute carrier family 23 (nucleobase transporters), member 2
hsa-miR-144	SLC30A7	solute carrier family 30 (zinc transporter), member 7
hsa-miR-144	SLC39A10	solute carrier family 39 (zinc transporter), member 10
hsa-miR-144	SLC45A3	solute carrier family 45, member 3
hsa-miR-144	SLC4A10	solute carrier family 4, sodium bicarbonate transporter, member 10
hsa-miR-144	SLC4A4	solute carrier family 4, sodium bicarbonate cotransporter, member 4
hsa-miR-144	SLC6A17	solute carrier family 6, member 17
hsa-miR-144	SLC7A11	solute carrier family 7, (cationic amino acid transporter, y+ system) member 11
hsa-miR-144	SMAD4	SMAD family member 4
hsa-miR-144	SMAD5	SMAD family member 5
hsa-miR-144	SMARCC1	SWI
hsa-miR-144	SMPD3	sphingomyelin phosphodiesterase 3, neutral membrane (neutral sphingomyelinase II)
hsa-miR-144	SNF1LK2	salt-inducible kinase 2
hsa-miR-144	SNN	stannin
hsa-miR-144	SNRNP48	small nuclear ribonucleoprotein 48kDa (U11/U12)
hsa-miR-144	SNTB2	syntrophin, beta 2 (dystrophin-associated protein A1, 59kDa, basic component 2)
hsa-miR-144	SOBP	sine oculis binding protein homolog (Drosophila)
hsa-miR-144	SOCS6	suppressor of cytokine signaling 6
hsa-miR-144	SON	SON DNA binding protein
hsa-miR-144	SORCS3	sortilin-related VPS10 domain containing receptor 3
hsa-miR-144	SOX1	SRY (sex determining region Y)-box 1
hsa-miR-144	SOX11	SRY (sex determining region Y)-box 11
hsa-miR-144	SP4	Sp4 transcription factor
hsa-miR-144	SPATA2	spermatogenesis associated 2
hsa-miR-144	SPIRE1	spire homolog 1 (Drosophila)
hsa-miR-144	SPOPL	speckle-type POZ protein-like
hsa-miR-144	SPTBN1	spectrin, beta, non-erythrocytic 1
hsa-miR-144	SRC	v-src sarcoma (Schmidt-Ruppin A-2) viral oncogene homolog (avian)
hsa-miR-144	SRF	serum response factor (c-fos serum response element-binding transcription factor)
hsa-miR-144	SS18	synovial sarcoma translocation, chromosome 18
hsa-miR-144	SSX2IP	synovial sarcoma, X breakpoint 2 interacting protein
hsa-miR-144	ST18	suppression of tumorigenicity 18 (breast carcinoma) (zinc finger protein)
hsa-miR-144	ST6GALNAC3	ST6 (alpha-N-acetyl-neuraminyl-2,3-beta-galactosyl-1,3)-N-acetylgalactosaminide alpha-2,6-sialyltransferase 3
hsa-miR-144	STAC	SH3 and cysteine rich domain
hsa-miR-144	STAG1	stromal antigen 1
hsa-miR-144	STARD8	StAR-related lipid transfer (START) domain containing 8
hsa-miR-144	STAT6	signal transducer and activator of transcription 6, interleukin-4 induced
hsa-miR-144	STIL	SCL
hsa-miR-144	STK4	serine
hsa-miR-144	STXBP5L	syntaxin binding protein 5-like
hsa-miR-144	SUCLA2	succinate-CoA ligase, ADP-forming, beta subunit
hsa-miR-144	SULT4A1	sulfotransferase family 4A, member 1
hsa-miR-144	SUMO3	SMT3 suppressor of mif two 3 homolog 3 (S. cerevisiae)
hsa-miR-144	SWAP70	SWAP-70 protein
hsa-miR-144	SYNGAP1	synaptic Ras GTPase activating protein 1 homolog (rat)
hsa-miR-144	SYT11	synaptotagmin XI
hsa-miR-144	SYT14	synaptotagmin XIV
hsa-miR-144	TAL1	T-cell acute lymphocytic leukemia 1
hsa-miR-144	TANC1	tetratricopeptide repeat, ankyrin repeat and coiled-coil containing 1
hsa-miR-144	TBL1XR1	transducin (beta)-like 1 X-linked receptor 1
hsa-miR-144	TBX1	T-box 1
hsa-miR-144	TBX18	T-box 18
hsa-miR-144	TCFL5	transcription factor-like 5 (basic helix-loop-helix)
hsa-miR-144	TDG	thymine-DNA glycosylase
hsa-miR-144	TEGT	transmembrane BAX inhibitor motif containing 6
hsa-miR-144	TEK	TEK tyrosine kinase, endothelial
hsa-miR-144	TES	testis derived transcript (3 LIM domains)
hsa-miR-144	TET3	tet oncogene family member 3
hsa-miR-144	TFAP4	transcription factor AP-4 (activating enhancer binding protein 4)
hsa-miR-144	TFRC	transferrin receptor (p90, CD71)
hsa-miR-144	TGFA	transforming growth factor, alpha
hsa-miR-144	TGFBR2	transforming growth factor, beta receptor II (70
hsa-miR-144	TGIF1	TGFB-induced factor homeobox 1
hsa-miR-144	TGIF2	TGFB-induced factor homeobox 2
hsa-miR-144	THAP1	THAP domain containing, apoptosis associated protein 1
hsa-miR-144	THBS1	thrombospondin 1
hsa-miR-144	TIMP3	TIMP metallopeptidase inhibitor 3
hsa-miR-144	TM9SF3	transmembrane 9 superfamily member 3
hsa-miR-144	TMCC1	transmembrane and coiled-coil domain family 1
hsa-miR-144	TMED5	transmembrane emp24 protein transport domain containing 5
hsa-miR-144	TMEM165	transmembrane protein 165
hsa-miR-144	TMEM188	transmembrane protein 188
hsa-miR-144	TMEM189-UBE2V1	TMEM189-UBE2V1 readthrough transcript
hsa-miR-144	TMEM196	transmembrane protein 196
hsa-miR-144	TMEM32	membrane magnesium transporter 1
hsa-miR-144	TMF1	TATA element modulatory factor 1
hsa-miR-144	TNFSF11	tumor necrosis factor (ligand) superfamily, member 11
hsa-miR-144	TNRC18	trinucleotide repeat containing 18
hsa-miR-144	TNRC6A	trinucleotide repeat containing 6A
hsa-miR-144	TNRC6B	trinucleotide repeat containing 6B
hsa-miR-144	TNS3	tensin 3
hsa-miR-144	TOP2A	topoisomerase (DNA) II alpha 170kDa
hsa-miR-144	TOX	thymocyte selection-associated high mobility group box
hsa-miR-144	TP53INP1	tumor protein p53 inducible nuclear protein 1
hsa-miR-144	TP53INP2	tumor protein p53 inducible nuclear protein 2
hsa-miR-144	TRIB1	tribbles homolog 1 (Drosophila)
hsa-miR-144	TROVE2	TROVE domain family, member 2
hsa-miR-144	TSHZ3	teashirt zinc finger homeobox 3
hsa-miR-144	TSPAN12	tetraspanin 12
hsa-miR-144	TSPAN5	tetraspanin 5
hsa-miR-144	TTN	titin
hsa-miR-144	TTYH2	tweety homolog 2 (Drosophila)
hsa-miR-144	TULP4	tubby like protein 4
hsa-miR-144	UBE2D1	ubiquitin-conjugating enzyme E2D 1 (UBC4
hsa-miR-144	UBE2D2	ubiquitin-conjugating enzyme E2D 2 (UBC4
hsa-miR-144	UBE2G1	ubiquitin-conjugating enzyme E2G 1 (UBC7 homolog, yeast)
hsa-miR-144	UBE2V1	ubiquitin-conjugating enzyme E2 variant 1
hsa-miR-144	UBR3	ubiquitin protein ligase E3 component n-recognin 3 (putative)
hsa-miR-144	USP31	ubiquitin specific peptidase 31
hsa-miR-144	USP42	Ubiquitin specific peptidase 42
hsa-miR-144	USP47	ubiquitin specific peptidase 47
hsa-miR-144	USP54	ubiquitin specific peptidase 54
hsa-miR-144	USP6	ubiquitin specific peptidase 6 (Tre-2 oncogene)
hsa-miR-144	USP6NL	USP6 N-terminal like
hsa-miR-144	USP9X	ubiquitin specific peptidase 9, X-linked
hsa-miR-144	UTX	lysine (K)-specific demethylase 6A
hsa-miR-144	VANGL1	vang-like 1 (van gogh, Drosophila)
hsa-miR-144	VEZT	vezatin, adherens junctions transmembrane protein
hsa-miR-144	VKORC1L1	vitamin K epoxide reductase complex, subunit 1-like 1
hsa-miR-144	VPS37B	vacuolar protein sorting 37 homolog B (S. cerevisiae)
hsa-miR-144	VPS4B	vacuolar protein sorting 4 homolog B (S. cerevisiae)
hsa-miR-144	WDFY3	WD repeat and FYVE domain containing 3
hsa-miR-144	WEE1	WEE1 homolog (S. pombe)
hsa-miR-144	WSB1	WD repeat and SOCS box-containing 1
hsa-miR-144	XRRA1	X-ray radiation resistance associated 1
hsa-miR-144	XYLT1	xylosyltransferase I
hsa-miR-144	YLPM1	YLP motif containing 1
hsa-miR-144	YTHDF3	YTH domain family, member 3
hsa-miR-144	YWHAG	tyrosine 3-monooxygenase
hsa-miR-144	ZBED4	zinc finger, BED-type containing 4
hsa-miR-144	ZBTB34	zinc finger and BTB domain containing 34
hsa-miR-144	ZBTB38	zinc finger and BTB domain containing 38
hsa-miR-144	ZBTB5	zinc finger and BTB domain containing 5
hsa-miR-144	ZC3H12A	zinc finger CCCH-type containing 12A
hsa-miR-144	ZC3H12C	zinc finger CCCH-type containing 12C
hsa-miR-144	ZC3H6	zinc finger CCCH-type containing 6
hsa-miR-144	ZCCHC14	zinc finger, CCHC domain containing 14
hsa-miR-144	ZCCHC2	zinc finger, CCHC domain containing 2
hsa-miR-144	ZEB2	zinc finger E-box binding homeobox 2
hsa-miR-144	ZFAND3	zinc finger, AN1-type domain 3
hsa-miR-144	ZFHX3	zinc finger homeobox 3
hsa-miR-144	ZFHX4	zinc finger homeobox 4
hsa-miR-144	ZFX	zinc finger protein, X-linked
hsa-miR-144	ZHX1	zinc fingers and homeoboxes 1
hsa-miR-144	ZMYM2	zinc finger, MYM-type 2
hsa-miR-144	ZNF148	zinc finger protein 148
hsa-miR-144	ZNF207	zinc finger protein 207
hsa-miR-144	ZNF238	zinc finger protein 238
hsa-miR-144	ZNF295	zinc finger protein 295
hsa-miR-144	ZNF362	Zinc finger protein 362
hsa-miR-144	ZNF507	zinc finger protein 507
hsa-miR-144	ZNF532	zinc finger protein 532
hsa-miR-144	ZNF618	zinc finger protein 618
hsa-miR-144	ZNF654	zinc finger protein 654
hsa-miR-144	ZNF746	zinc finger protein 746
hsa-miR-144	ZNF777	zinc finger protein 777
hsa-miR-144	ZNRF3	zinc and ring finger 3
hsa-miR-155	AAK1	AP2 associated kinase 1
hsa-miR-155	ABHD2	abhydrolase domain containing 2
hsa-miR-155	ACTA1	actin, alpha 1, skeletal muscle
hsa-miR-155	ACVR2B	activin A receptor, type IIB
hsa-miR-155	AGTRAP	angiotensin II receptor-associated protein
hsa-miR-155	AICDA	activation-induced cytidine deaminase
hsa-miR-155	ANKFY1	ankyrin repeat and FYVE domain containing 1
hsa-miR-155	ANTXR1	anthrax toxin receptor 1
hsa-miR-155	ARID2	AT rich interactive domain 2 (ARID, RFX-like)
hsa-miR-155	ARID4A	AT rich interactive domain 4A (RBP1-like)
hsa-miR-155	ARL5B	ADP-ribosylation factor-like 5B
hsa-miR-155	ARRB2	arrestin, beta 2
hsa-miR-155	ASTN1	astrotactin 1
hsa-miR-155	ASTN2	astrotactin 2
hsa-miR-155	ASXL1	additional sex combs like 1 (Drosophila)
hsa-miR-155	ATP2B3	ATPase, Ca++ transporting, plasma membrane 3
hsa-miR-155	ATP6V1G1	ATPase, H+ transporting, lysosomal 13kDa, V1 subunit G1
hsa-miR-155	BACH1	BTB and CNC homology 1, basic leucine zipper transcription factor 1
hsa-miR-155	BAG5	BCL2-associated athanogene 5
hsa-miR-155	BCAT1	branched chain amino-acid transaminase 1, cytosolic
hsa-miR-155	BCORL1	BCL6 corepressor-like 1
hsa-miR-155	BDNF	brain-derived neurotrophic factor
hsa-miR-155	BNC2	basonuclin 2
hsa-miR-155	BOC	Boc homolog (mouse)
hsa-miR-155	BRD1	bromodomain containing 1
hsa-miR-155	BRWD1	bromodomain and WD repeat domain containing 1
hsa-miR-155	BTBD3	BTB (POZ) domain containing 3
hsa-miR-155	C10orf26	chromosome 10 open reading frame 26
hsa-miR-155	C10orf46	chromosome 10 open reading frame 46
hsa-miR-155	C14orf147	chromosome 14 open reading frame 147
hsa-miR-155	C1QL2	complement component 1, q subcomponent-like 2
hsa-miR-155	C21orf66	chromosome 21 open reading frame 66
hsa-miR-155	C3orf18	chromosome 3 open reading frame 18
hsa-miR-155	C6orf91	chromosome 6 open reading frame 91
hsa-miR-155	C9orf5	chromosome 9 open reading frame 5
hsa-miR-155	C9orf69	chromosome 9 open reading frame 69
hsa-miR-155	CA13	carbonic anhydrase XIII
hsa-miR-155	CAB39	calcium binding protein 39
hsa-miR-155	CACNA1C	calcium channel, voltage-dependent, L type, alpha 1C subunit
hsa-miR-155	CAMTA1	calmodulin binding transcription activator 1
hsa-miR-155	CARD11	caspase recruitment domain family, member 11
hsa-miR-155	CARHSP1	calcium regulated heat stable protein 1, 24kDa
hsa-miR-155	CBL	Cas-Br-M (murine) ecotropic retroviral transforming sequence
hsa-miR-155	CCND1	cyclin D1
hsa-miR-155	CD47	CD47 molecule
hsa-miR-155	CDX1	caudal type homeobox 1
hsa-miR-155	CEBPB	CCAAT/enhancer binding protein (C/EBP), beta
hsa-miR-155	CHAF1A	chromatin assembly factor 1, subunit A (p150)
hsa-miR-155	CHCHD7	coiled-coil-helix-coiled-coil-helix domain containing 7
hsa-miR-155	CHD7	chromodomain helicase DNA binding protein 7
hsa-miR-155	CHD9	chromodomain helicase DNA binding protein 9
hsa-miR-155	CLCN5	chloride channel 5
hsa-miR-155	CLDN1	claudin 1
hsa-miR-155	COL21A1	collagen, type XXI, alpha 1
hsa-miR-155	CSF1R	colony stimulating factor 1 receptor
hsa-miR-155	CSNK1G2	casein kinase 1, gamma 2
hsa-miR-155	CSRNP2	cysteine-serine-rich nuclear protein 2
hsa-miR-155	CUX1	cut-like homeobox 1
hsa-miR-155	CYP26B1	cytochrome P450, family 26, subfamily B, polypeptide 1
hsa-miR-155	DCUN1D3	DCN1, defective in cullin neddylation 1, domain containing 3 (S. cerevisiae)
hsa-miR-155	DET1	de-etiolated homolog 1 (Arabidopsis)
hsa-miR-155	DHX40	DEAH (Asp-Glu-Ala-His) box polypeptide 40
hsa-miR-155	DMTF1	cyclin D binding myb-like transcription factor 1
hsa-miR-155	DNAJB1	DnaJ (Hsp40) homolog, subfamily B, member 1
hsa-miR-155	DNAJB7	DnaJ (Hsp40) homolog, subfamily B, member 7
hsa-miR-155	DYNC1I1	dynein, cytoplasmic 1, intermediate chain 1
hsa-miR-155	E2F2	E2F transcription factor 2
hsa-miR-155	ECT2L	epithelial cell transforming sequence 2 oncogene-like
hsa-miR-155	EHD1	EH-domain containing 1
hsa-miR-155	EHF	ets homologous factor
hsa-miR-155	EIF2C4	eukaryotic translation initiation factor 2C, 4
hsa-miR-155	ELL2	elongation factor, RNA polymerase II, 2
hsa-miR-155	EN2	engrailed homeobox 2
hsa-miR-155	EPAS1	endothelial PAS domain protein 1
hsa-miR-155	ETNK2	ethanolamine kinase 2
hsa-miR-155	ETS1	v-ets erythroblastosis virus E26 oncogene homolog 1 (avian)
hsa-miR-155	ETV1	ets variant 1
hsa-miR-155	F13A1	coagulation factor XIII, A1 polypeptide
hsa-miR-155	FAM105A	family with sequence similarity 105, member A
hsa-miR-155	FAM130A1	cysteine-serine-rich nuclear protein 2
hsa-miR-155	FAM29A	HAUS augmin-like complex, subunit 6
hsa-miR-155	FAR1	fatty acyl CoA reductase 1
hsa-miR-155	FBXO11	F-box protein 11
hsa-miR-155	FBXO33	F-box protein 33
hsa-miR-155	FEZ2	fasciculation and elongation protein zeta 2 (zygin II)
hsa-miR-155	FGF7	fibroblast growth factor 7 (keratinocyte growth factor)
hsa-miR-155	FLJ37543	hypothetical protein FLJ37543
hsa-miR-155	FOS	FBJ murine osteosarcoma viral oncogene homolog
hsa-miR-155	FOXK1	forkhead box K1
hsa-miR-155	FUT9	fucosyltransferase 9 (alpha (1,3) fucosyltransferase)
hsa-miR-155	FXR1	fragile X mental retardation, autosomal homolog 1
hsa-miR-155	FZD5	frizzled homolog 5 (Drosophila)
hsa-miR-155	GABRA1	gamma-aminobutyric acid (GABA) A receptor, alpha 1
hsa-miR-155	GATAD2B	GATA zinc finger domain containing 2B
hsa-miR-155	GCFC1	GC-rich sequence DNA-binding factor 1
hsa-miR-155	GDF6	growth differentiation factor 6
hsa-miR-155	GNAS	GNAS complex locus
hsa-miR-155	GOLGA3	golgi autoantigen, golgin subfamily a, 3
hsa-miR-155	GPD1L	glycerol-3-phosphate dehydrogenase 1-like
hsa-miR-155	GPM6B	glycoprotein M6B
hsa-miR-155	H3F3A	H3 histone, family 3A
hsa-miR-155	HAUS6	HAUS augmin-like complex, subunit 6
hsa-miR-155	HBP1	HMG-box transcription factor 1
hsa-miR-155	hCG_1757335	hCG1757335
hsa-miR-155	HERC4	hect domain and RLD 4
hsa-miR-155	HIVEP2	human immunodeficiency virus type I enhancer binding protein 2
hsa-miR-155	HMGB3	high-mobility group box 3
hsa-miR-155	HNRNPA3	heterogeneous nuclear ribonucleoprotein A3
hsa-miR-155	HOOK1	hook homolog 1 (Drosophila)
hsa-miR-155	ICA1L	islet cell autoantigen 1,69kDa-like
hsa-miR-155	IKBKE	inhibitor of kappa light polypeptide gene enhancer in B-cells, kinase epsilon
hsa-miR-155	IKIP	IKK interacting protein
hsa-miR-155	INADL	InaD-like (Drosophila)
hsa-miR-155	INPP5D	inositol polyphosphate-5-phosphatase, 145kDa
hsa-miR-155	IRF2BP2	interferon regulatory factor 2 binding protein 2
hsa-miR-155	ITK	IL2-inducible T-cell kinase
hsa-miR-155	JARID1B	lysine (K)-specific demethylase 5B
hsa-miR-155	JARID2	jumonji, AT rich interactive domain 2
hsa-miR-155	JHDM1D	jumonji C domain containing histone demethylase 1 homolog D (S. cerevisiae)
hsa-miR-155	KCNA1	potassium voltage-gated channel, shaker-related subfamily, member 1 (episodic ataxia with myokymia)
hsa-miR-155	KIAA0495	KIAA0495
hsa-miR-155	KIAA1267	KIAA1267
hsa-miR-155	KIAA1274	KIAA1274
hsa-miR-155	KIAA1333	BEN domain containing 3
hsa-miR-155	KIAA1715	KIAA1715
hsa-miR-155	KLF3	Kruppel-like factor 3 (basic)
hsa-miR-155	KPNA1	karyopherin alpha 1 (importin alpha 5)
hsa-miR-155	KPNA4	karyopherin alpha 4 (importin alpha 3)
hsa-miR-155	KRAS	v-Ki-ras2 Kirsten rat sarcoma viral oncogene homolog
hsa-miR-155	KSR1	kinase suppressor of ras 1
hsa-miR-155	LAMP2	lysosomal-associated membrane protein 2
hsa-miR-155	LAT2	linker for activation of T cells family, member 2
hsa-miR-155	LCORL	ligand dependent nuclear receptor corepressor-like
hsa-miR-155	LOC389073	hypothetical protein LOC389073
hsa-miR-155	LRP1B	low density lipoprotein-related protein 1B (deleted in tumors)
hsa-miR-155	LRRC59	leucine rich repeat containing 59
hsa-miR-155	LSM14A	LSM14A, SCD6 homolog A (S. cerevisiae)
hsa-miR-155	MAFB	v-maf musculoaponeurotic fibrosarcoma oncogene homolog B (avian)
hsa-miR-155	MAP3K10	mitogen-activated protein kinase kinase kinase 10
hsa-miR-155	MAP3K14	mitogen-activated protein kinase kinase kinase 14
hsa-miR-155	MAP3K7IP2	mitogen-activated protein kinase kinase kinase 7 interacting protein 2
hsa-miR-155	MBTD1	mbt domain containing 1
hsa-miR-155	MECP2	methyl CpG binding protein 2 (Rett syndrome)
hsa-miR-155	MEF2A	myocyte enhancer factor 2A
hsa-miR-155	MEIS1	Meis homeobox 1
hsa-miR-155	MGC21874	transcriptional adaptor 2B
hsa-miR-155	MIDN	midnolin
hsa-miR-155	MON1A	MON1 homolog A (yeast)
hsa-miR-155	MPEG1	macrophage expressed 1
hsa-miR-155	MYB	v-myb myeloblastosis viral oncogene homolog (avian)
hsa-miR-155	MYBL1	v-myb myeloblastosis viral oncogene homolog (avian)-like 1
hsa-miR-155	MYLK	myosin light chain kinase
hsa-miR-155	MYO10	myosin X
hsa-miR-155	MYO1D	myosin ID
hsa-miR-155	N4BP1	NEDD4 binding protein 1
hsa-miR-155	NAV3	neuron navigator 3
hsa-miR-155	NFASC	neurofascin homolog (chicken)
hsa-miR-155	NFAT5	nuclear factor of activated T-cells 5, tonicity-responsive
hsa-miR-155	NKX3-1	NK3 homeobox 1
hsa-miR-155	NOVA1	neuro-oncological ventral antigen 1
hsa-miR-155	NUDT4	nudix (nucleoside diphosphate linked moiety X)-type motif 4
hsa-miR-155	NUFIP2	nuclear fragile X mental retardation protein interacting protein 2
hsa-miR-155	OLFML3	olfactomedin-like 3
hsa-miR-155	OSBPL2	oxysterol binding protein-like 2
hsa-miR-155	OTUB2	OTU domain, ubiquitin aldehyde binding 2
hsa-miR-155	PALM2	paralemmin 2
hsa-miR-155	PEA15	phosphoprotein enriched in astrocytes 15
hsa-miR-155	PHC2	polyhomeotic homolog 2 (Drosophila)
hsa-miR-155	PHC3	polyhomeotic homolog 3 (Drosophila)
hsa-miR-155	PHF17	PHD finger protein 17
hsa-miR-155	PIK3R1	phosphoinositide-3-kinase, regulatory subunit 1 (alpha)
hsa-miR-155	PKN2	protein kinase N2
hsa-miR-155	PODN	podocan
hsa-miR-155	PRKAR1A	protein kinase, cAMP-dependent, regulatory, type I, alpha (tissue specific extinguisher 1)
hsa-miR-155	PSKH1	protein serine kinase H1
hsa-miR-155	PTAR1	protein prenyltransferase alpha subunit repeat containing 1
hsa-miR-155	RAB11FIP2	RAB11 family interacting protein 2 (class I)
hsa-miR-155	RAB34	RAB34, member RAS oncogene family
hsa-miR-155	RAB5C	RAB5C, member RAS oncogene family
hsa-miR-155	RAP1B	member of RAS oncogene family
hsa-miR-155	RAPGEF5	Rap guanine nucleotide exchange factor (GEF) 5
hsa-miR-155	RAPH1	Ras association (RalGDS
hsa-miR-155	RBAK	RB-associated KRAB zinc finger
hsa-miR-155	RBMS3	RNA binding motif, single stranded interacting protein
hsa-miR-155	RCOR1	REST corepressor 1
hsa-miR-155	REPS2	RALBP1 associated Eps domain containing 2
hsa-miR-155	RHEB	Ras homolog enriched in brain
hsa-miR-155	RHOBTB1	Rho-related BTB domain containing 1
hsa-miR-155	RICTOR	rapamycin-insensitive companion of mTOR
hsa-miR-155	RNF123	ring finger protein 123
hsa-miR-155	RNF149	ring finger protein 149
hsa-miR-155	RP11-345P4.4	similar to solute carrier family 35, member E2
hsa-miR-155	RPS6KA3	ribosomal protein S6 kinase, 90kDa, polypeptide 3
hsa-miR-155	RREB1	ras responsive element binding protein 1
hsa-miR-155	RSPO2	R-spondin 2 homolog (Xenopus laevis)
hsa-miR-155	RTKN2	rhotekin 2
hsa-miR-155	RUFY2	RUN and FYVE domain containing 2
hsa-miR-155	S100PBP	S100P binding protein
hsa-miR-155	S1PR1	sphingosine-1-phosphate receptor 1
hsa-miR-155	SALL1	sal-like 1 (Drosophila)
hsa-miR-155	SAMD12	Sterile alpha motif domain containing 12
hsa-miR-155	SATB1	SATB homeobox 1
hsa-miR-155	SCN1A	sodium channel, voltage-gated, type I, alpha subunit
hsa-miR-155	SDCBP	syndecan binding protein (syntenin)
hsa-miR-155	SEC14L5	SEC14-like 5 (S. cerevisiae)
hsa-miR-155	SEMA5A	sema domain, seven thrombospondin repeats (type 1 and type 1-like), transmembrane domain (TM) and short cytoplasmic domain, (semaphorin) 5A
hsa-miR-155	Sept11	septin 11
hsa-miR-155	SGK3	serum
hsa-miR-155	SH3PXD2A	SH3 and PX domains 2A
hsa-miR-155	SHANK2	SH3 and multiple ankyrin repeat domains 2
hsa-miR-155	SHOX	short stature homeobox
hsa-miR-155	SIRT1	sirtuin (silent mating type information regulation 2 homolog) 1 (S. cerevisiae)
hsa-miR-155	SKI	v-ski sarcoma viral oncogene homolog (avian)
hsa-miR-155	SLA	Src-like-adaptor
hsa-miR-155	SLC12A6	solute carrier family 12 (potassium
hsa-miR-155	SLC2A12	solute carrier family 2 (facilitated glucose transporter), member 12
hsa-miR-155	SLC39A10	solute carrier family 39 (zinc transporter), member 10
hsa-miR-155	SMAD1	SMAD family member 1
hsa-miR-155	SMAD2	SMAD family member 2
hsa-miR-155	SMARCAD1	SWI
hsa-miR-155	SMTNL1	smoothelin-like 1
hsa-miR-155	SOCS1	suppressor of cytokine signaling 1
hsa-miR-155	SOCS6	suppressor of cytokine signaling 6
hsa-miR-155	SOS1	son of sevenless homolog 1 (Drosophila)
hsa-miR-155	SOX1	SRY (sex determining region Y)-box 1
hsa-miR-155	SOX10	SRY (sex determining region Y)-box 10
hsa-miR-155	SOX11	SRY (sex determining region Y)-box 11
hsa-miR-155	SP1	Sp1 transcription factor
hsa-miR-155	SP3	Sp3 transcription factor
hsa-miR-155	SPI1	spleen focus forming virus (SFFV) proviral integration oncogene spi1
hsa-miR-155	SPIN3	spindlin family, member 3
hsa-miR-155	SPOCK1	sparc
hsa-miR-155	SPTY2D1	SPT2, Suppressor of Ty, domain containing 1 (S. cerevisiae)
hsa-miR-155	ST8SIA2	ST8 alpha-N-acetyl-neuraminide alpha-2,8-sialyltransferase 2
hsa-miR-155	STON1	stonin 1
hsa-miR-155	STRN3	striatin, calmodulin binding protein 3
hsa-miR-155	STX6	syntaxin 6
hsa-miR-155	STXBP5L	syntaxin binding protein 5-like
hsa-miR-155	SUFU	suppressor of fused homolog (Drosophila)
hsa-miR-155	SYVN1	synovial apoptosis inhibitor 1, synoviolin
hsa-miR-155	TAPT1	transmembrane anterior posterior transformation 1
hsa-miR-155	TBRG1	transforming growth factor beta regulator 1
hsa-miR-155	TCF4	transcription factor 4
hsa-miR-155	TGFBR2	transforming growth factor, beta receptor II (70
hsa-miR-155	THAP6	THAP domain containing 6
hsa-miR-155	TLE4	transducin-like enhancer of split 4 (E(sp1) homolog, Drosophila)
hsa-miR-155	TMEM202	transmembrane protein 202
hsa-miR-155	TOMM20	translocase of outer mitochondrial membrane 20 homolog (yeast)
hsa-miR-155	TP53INP1	tumor protein p53 inducible nuclear protein 1
hsa-miR-155	TRIM2	tripartite motif-containing 2
hsa-miR-155	TRIM32	tripartite motif-containing 32
hsa-miR-155	TRPS1	trichorhinophalangeal syndrome I
hsa-miR-155	TSGA14	testis specific, 14
hsa-miR-155	TSHZ3	teashirt zinc finger homeobox 3
hsa-miR-155	TSPAN14	tetraspanin 14
hsa-miR-155	UPP2	uridine phosphorylase 2
hsa-miR-155	UQCR	ubiquinol-cytochrome c reductase, 6.4kDa subunit
hsa-miR-155	USP31	ubiquitin specific peptidase 31
hsa-miR-155	USP48	ubiquitin specific peptidase 48
hsa-miR-155	UST	uronyl-2-sulfotransferase
hsa-miR-155	VAV3	vav 3 guanine nucleotide exchange factor
hsa-miR-155	VPS18	vacuolar protein sorting 18 homolog (S. cerevisiae)
hsa-miR-155	VTI1A	vesicle transport through interaction with t-SNAREs homolog 1A (yeast)
hsa-miR-155	WDR45	WD repeat domain 45
hsa-miR-155	WEE1	WEE1 homolog (S. pombe)
hsa-miR-155	WIT1	Wilms tumor upstream neighbor 1
hsa-miR-155	WNK1	WNK lysine deficient protein kinase 1
hsa-miR-155	WWC1	WW and C2 domain containing 1
hsa-miR-155	XRN1	5'-3' exoribonuclease 1
hsa-miR-155	YWHAE	tyrosine 3-monooxygenase
hsa-miR-155	YWHAZ	tyrosine 3-monooxygenase
hsa-miR-155	ZBTB38	zinc finger and BTB domain containing 38
hsa-miR-155	ZBTB41	zinc finger and BTB domain containing 41
hsa-miR-155	ZIC3	Zic family member 3 (odd-paired homolog, Drosophila)
hsa-miR-155	ZMYM2	zinc finger, MYM-type 2
hsa-miR-155	ZNF236	zinc finger protein 236
hsa-miR-155	ZNF238	zinc finger protein 238
hsa-miR-155	ZNF248	zinc finger protein 248
hsa-miR-155	ZNF618	zinc finger protein 618
hsa-miR-155	ZNF644	zinc finger protein 644
hsa-miR-155	ZNF652	zinc finger protein 652
hsa-miR-155	ZNF703	zinc finger protein 703
hsa-miR-155	ZNRF3	zinc and ring finger 3
hsa-miR-155	ZPLD1	zona pellucida-like domain containing 1
hsa-miR-181b	AAK1	AP2 associated kinase 1
hsa-miR-181b	ABI1	abl-interactor 1
hsa-miR-181b	ABI3BP	ABI family, member 3 (NESH) binding protein
hsa-miR-181b	ABL2	v-abl Abelson murine leukemia viral oncogene homolog 2
hsa-miR-181b	ABTB2	ankyrin repeat and BTB (POZ) domain containing 2
hsa-miR-181b	ACAN	aggrecan
hsa-miR-181b	ACAP2	ArfGAP with coiled-coil, ankyrin repeat and PH domains 2
hsa-miR-181b	ACSL1	acyl-CoA synthetase long-chain family member 1
hsa-miR-181b	ACVR2A	activin A receptor, type IIA
hsa-miR-181b	ACVR2B	activin A receptor, type IIB
hsa-miR-181b	ADAM11	ADAM metallopeptidase domain 11
hsa-miR-181b	ADAMTS18	ADAM metallopeptidase with thrombospondin type 1 motif, 18
hsa-miR-181b	ADAMTS19	ADAM metallopeptidase with thrombospondin type 1 motif, 19
hsa-miR-181b	ADAMTS5	ADAM metallopeptidase with thrombospondin type 1 motif, 5
hsa-miR-181b	ADAMTS6	ADAM metallopeptidase with thrombospondin type 1 motif, 6
hsa-miR-181b	ADAMTSL1	ADAMTS-like 1
hsa-miR-181b	ADARB1	adenosine deaminase, RNA-specific, B1
hsa-miR-181b	ADCY1	adenylate cyclase 1 (brain)
hsa-miR-181b	ADCY9	adenylate cyclase 9
hsa-miR-181b	ADM	adrenomedullin
hsa-miR-181b	ADO	2-aminoethanethiol (cysteamine) dioxygenase
hsa-miR-181b	ADRBK1	adrenergic, beta, receptor kinase 1
hsa-miR-181b	AFAP1	actin filament associated protein 1
hsa-miR-181b	AFF1	AF4/FMR2 family, member 1
hsa-miR-181b	AFTPH	aftiphilin
hsa-miR-181b	AGPAT1	1-acylglycerol-3-phosphate O-acyltransferase 1 (lysophosphatidic acid acyltransferase, alpha)
hsa-miR-181b	AHNAK	AHNAK nucleoprotein
hsa-miR-181b	AK3	adenylate kinase 3
hsa-miR-181b	AKAP6	A kinase (PRKA) anchor protein 6
hsa-miR-181b	ALS2CR4	amyotrophic lateral sclerosis 2 (juvenile) chromosome region, candidate 4
hsa-miR-181b	ANAPC16	anaphase promoting complex subunit 16
hsa-miR-181b	ANK1	ankyrin 1, erythrocytic
hsa-miR-181b	ANKFY1	ankyrin repeat and FYVE domain containing 1
hsa-miR-181b	ANKRD13C	ankyrin repeat domain 13C
hsa-miR-181b	ANKRD43	ankyrin repeat domain 43
hsa-miR-181b	ANKRD50	ankyrin repeat domain 50
hsa-miR-181b	ANKRD52	ankyrin repeat domain 52
hsa-miR-181b	AP1AR	adaptor-related protein complex 1 associated regulatory protein
hsa-miR-181b	AP1G1	adaptor-related protein complex 1, gamma 1 subunit
hsa-miR-181b	AP1S3	adaptor-related protein complex 1, sigma 3 subunit
hsa-miR-181b	APLP2	amyloid beta (A4) precursor-like protein 2
hsa-miR-181b	APOO	apolipoprotein O
hsa-miR-181b	ARF3	ADP-ribosylation factor 3
hsa-miR-181b	ARF6	ADP-ribosylation factor 6
hsa-miR-181b	ARHGEF3	Rho guanine nucleotide exchange factor (GEF) 3
hsa-miR-181b	ARHGEF37	Rho guanine nucleotide exchange factor (GEF) 37
hsa-miR-181b	ARHGEF7	Rho guanine nucleotide exchange factor (GEF) 7
hsa-miR-181b	ARID2	AT rich interactive domain 2 (ARID, RFX-like)
hsa-miR-181b	ARL1	ADP-ribosylation factor-like 1
hsa-miR-181b	ARL3	ADP-ribosylation factor-like 3
hsa-miR-181b	ARL5A	ADP-ribosylation factor-like 5A
hsa-miR-181b	ARNT2	aryl-hydrocarbon receptor nuclear translocator 2
hsa-miR-181b	ARSJ	arylsulfatase family, member J
hsa-miR-181b	ASTN1	astrotactin 1
hsa-miR-181b	ATG2B	ATG2 autophagy related 2 homolog B (S. cerevisiae)
hsa-miR-181b	ATM	ataxia telangiectasia mutated
hsa-miR-181b	ATMIN	ATM interactor
hsa-miR-181b	ATP11A	ATPase, class VI, type 11A
hsa-miR-181b	ATP11C	ATPase, class VI, type 11C
hsa-miR-181b	ATP1B1	ATPase, Na+/K+ transporting, beta 1 polypeptide
hsa-miR-181b	ATP2B1	ATPase, Ca++ transporting, plasma membrane 1
hsa-miR-181b	ATP2B2	ATPase, Ca++ transporting, plasma membrane 2
hsa-miR-181b	ATP2B3	ATPase, Ca++ transporting, plasma membrane 3
hsa-miR-181b	ATP8A1	ATPase, aminophospholipid transporter (APLT), class I, type 8A, member 1
hsa-miR-181b	ATP8B1	ATPase, aminophospholipid transporter, class I, type 8B, member 1
hsa-miR-181b	ATP8B2	ATPase, class I, type 8B, member 2
hsa-miR-181b	ATRNL1	attractin-like 1
hsa-miR-181b	ATXN1	ataxin 1
hsa-miR-181b	ATXN3	ataxin 3
hsa-miR-181b	B4GALT1	UDP-Gal:betaGlcNAc beta 1,4- galactosyltransferase, polypeptide 1
hsa-miR-181b	BACH2	BTB and CNC homology 1, basic leucine zipper transcription factor 2
hsa-miR-181b	BAG4	BCL2-associated athanogene 4
hsa-miR-181b	BAI3	brain-specific angiogenesis inhibitor 3
hsa-miR-181b	BAIAP2	BAI1-associated protein 2
hsa-miR-181b	BAT2D1	BAT2 domain containing 1
hsa-miR-181b	BAT2L2	HLA-B associated transcript 2-like 2
hsa-miR-181b	BAZ2A	bromodomain adjacent to zinc finger domain, 2A
hsa-miR-181b	BAZ2B	bromodomain adjacent to zinc finger domain, 2B
hsa-miR-181b	BCL2	B-cell CLL/lymphoma 2
hsa-miR-181b	BCL2L11	BCL2-like 11 (apoptosis facilitator)
hsa-miR-181b	BCL9	B-cell CLL/lymphoma 9
hsa-miR-181b	BCLAF1	BCL2-associated transcription factor 1
hsa-miR-181b	BHLHB2	basic helix-loop-helix family, member e40
hsa-miR-181b	BHLHE40	basic helix-loop-helix family, member e40
hsa-miR-181b	BIRC6	baculoviral IAP repeat-containing 6
hsa-miR-181b	BMF	Bcl2 modifying factor
hsa-miR-181b	BMP3	bone morphogenetic protein 3
hsa-miR-181b	BMPR2	bone morphogenetic protein receptor, type II (serine/threonine kinase)
hsa-miR-181b	BNC2	basonuclin 2
hsa-miR-181b	BPTF	bromodomain PHD finger transcription factor
hsa-miR-181b	BRD1	bromodomain containing 1
hsa-miR-181b	BRWD1	bromodomain and WD repeat domain containing 1
hsa-miR-181b	BTBD3	BTB (POZ) domain containing 3
hsa-miR-181b	C10orf104	chromosome 10 open reading frame 104
hsa-miR-181b	C11orf30	chromosome 11 open reading frame 30
hsa-miR-181b	C11orf41	chromosome 11 open reading frame 41
hsa-miR-181b	C11orf75	chromosome 11 open reading frame 75
hsa-miR-181b	C13orf23	chromosome 13 open reading frame 23
hsa-miR-181b	C13orf30	chromosome 13 open reading frame 30
hsa-miR-181b	C14orf129	chromosome 14 open reading frame 129
hsa-miR-181b	C14orf28	chromosome 14 open reading frame 28
hsa-miR-181b	C14orf43	chromosome 14 open reading frame 43
hsa-miR-181b	C15orf29	chromosome 15 open reading frame 29
hsa-miR-181b	C17orf39	chromosome 17 open reading frame 39
hsa-miR-181b	C17orf63	chromosome 17 open reading frame 63
hsa-miR-181b	C1orf50	chromosome 1 open reading frame 50
hsa-miR-181b	C2orf69	chromosome 2 open reading frame 69
hsa-miR-181b	C3orf59	chromosome 3 open reading frame 59
hsa-miR-181b	C4orf16	chromosome 4 open reading frame 16
hsa-miR-181b	C4orf30	chromosome 4 open reading frame 30
hsa-miR-181b	C5orf41	chromosome 5 open reading frame 41
hsa-miR-181b	C6orf192	chromosome 6 open reading frame 192
hsa-miR-181b	C6orf35	chromosome 6 open reading frame 35
hsa-miR-181b	C6orf62	chromosome 6 open reading frame 62
hsa-miR-181b	C6orf91	chromosome 6 open reading frame 91
hsa-miR-181b	C7orf41	chromosome 7 open reading frame 41
hsa-miR-181b	C7orf60	chromosome 7 open reading frame 60
hsa-miR-181b	CA5B	carbonic anhydrase VB, mitochondrial
hsa-miR-181b	CACNA2D2	calcium channel, voltage-dependent, alpha 2/delta subunit 2
hsa-miR-181b	CALCR	calcitonin receptor
hsa-miR-181b	CALM1	calmodulin 1 (phosphorylase kinase, delta)
hsa-miR-181b	CALR	calreticulin
hsa-miR-181b	CAMK2G	calcium/calmodulin-dependent protein kinase II gamma
hsa-miR-181b	CAMKK1	calcium/calmodulin-dependent protein kinase kinase 1, alpha
hsa-miR-181b	CAMSAP1	calmodulin regulated spectrin-associated protein 1
hsa-miR-181b	CAMSAP1L1	calmodulin regulated spectrin-associated protein 1-like 1
hsa-miR-181b	CAMTA2	calmodulin binding transcription activator 2
hsa-miR-181b	CAPRIN2	caprin family member 2
hsa-miR-181b	CARD11	caspase recruitment domain family, member 11
hsa-miR-181b	CARM1	coactivator-associated arginine methyltransferase 1
hsa-miR-181b	CASP10	caspase 10, apoptosis-related cysteine peptidase
hsa-miR-181b	CBFA2T2	core-binding factor, runt domain, alpha subunit 2; translocated to, 2
hsa-miR-181b	CBFA2T3	core-binding factor, runt domain, alpha subunit 2; translocated to, 3
hsa-miR-181b	CBLB	Cas-Br-M (murine) ecotropic retroviral transforming sequence b
hsa-miR-181b	CBX4	chromobox homolog 4
hsa-miR-181b	CBX7	chromobox homolog 7
hsa-miR-181b	CCDC117	coiled-coil domain containing 117
hsa-miR-181b	CCDC17	coiled-coil domain containing 17
hsa-miR-181b	CCDC6	coiled-coil domain containing 6
hsa-miR-181b	CCDC64	coiled-coil domain containing 64
hsa-miR-181b	CCNG1	cyclin G1
hsa-miR-181b	CCNJ	cyclin J
hsa-miR-181b	CCNK	cyclin K
hsa-miR-181b	CCNL2	cyclin L2
hsa-miR-181b	CD163	CD163 molecule
hsa-miR-181b	CD2AP	CD2-associated protein
hsa-miR-181b	CD4	CD4 molecule
hsa-miR-181b	CD69	CD69 molecule
hsa-miR-181b	CDC27	cell division cycle 27 homolog (S. cerevisiae)
hsa-miR-181b	CDC42BPA	CDC42 binding protein kinase alpha (DMPK-like)
hsa-miR-181b	CDH13	cadherin 13, H-cadherin (heart)
hsa-miR-181b	CDH23	cadherin-related 23
hsa-miR-181b	CDK8	cyclin-dependent kinase 8
hsa-miR-181b	CDKL2	cyclin-dependent kinase-like 2 (CDC2-related kinase)
hsa-miR-181b	CDON	Cdon homolog (mouse)
hsa-miR-181b	CDX2	caudal type homeobox 2
hsa-miR-181b	CDYL	chromodomain protein, Y-like
hsa-miR-181b	CEBPA	CCAAT/enhancer binding protein (C/EBP), alpha
hsa-miR-181b	CECR2	cat eye syndrome chromosome region, candidate 2
hsa-miR-181b	CELSR3	cadherin, EGF LAG seven-pass G-type receptor 3 (flamingo homolog, Drosophila)
hsa-miR-181b	CENTB2	ArfGAP with coiled-coil, ankyrin repeat and PH domains 2
hsa-miR-181b	CEP135	centrosomal protein 135kDa
hsa-miR-181b	CEP350	centrosomal protein 350kDa
hsa-miR-181b	CHD1	chromodomain helicase DNA binding protein 1
hsa-miR-181b	CHD7	chromodomain helicase DNA binding protein 7
hsa-miR-181b	CHD9	chromodomain helicase DNA binding protein 9
hsa-miR-181b	CHIC1	cysteine-rich hydrophobic domain 1
hsa-miR-181b	CLASP1	cytoplasmic linker associated protein 1
hsa-miR-181b	CLIP1	CAP-GLY domain containing linker protein 1
hsa-miR-181b	CNKSR3	CNKSR family member 3
hsa-miR-181b	CNOT1	CCR4-NOT transcription complex, subunit 1
hsa-miR-181b	CNOT2	CCR4-NOT transcription complex, subunit 2
hsa-miR-181b	CNOT6L	CCR4-NOT transcription complex, subunit 6-like
hsa-miR-181b	CNR1	cannabinoid receptor 1 (brain)
hsa-miR-181b	CNTN4	contactin 4
hsa-miR-181b	CNTNAP2	contactin associated protein-like 2
hsa-miR-181b	COL16A1	collagen, type XVI, alpha 1
hsa-miR-181b	COL5A1	collagen, type V, alpha 1
hsa-miR-181b	COQ2	coenzyme Q2 homolog, prenyltransferase (yeast)
hsa-miR-181b	CPD	carboxypeptidase D
hsa-miR-181b	CPEB4	cytoplasmic polyadenylation element binding protein 4
hsa-miR-181b	CPNE2	copine II
hsa-miR-181b	CPSF6	cleavage and polyadenylation specific factor 6, 68kDa
hsa-miR-181b	CREB1	cAMP responsive element binding protein 1
hsa-miR-181b	CREBZF	CREB/ATF bZIP transcription factor
hsa-miR-181b	CRIM1	cysteine rich transmembrane BMP regulator 1 (chordin-like)
hsa-miR-181b	CRYBG3	beta-gamma crystallin domain containing 3
hsa-miR-181b	CSNK1G1	casein kinase 1, gamma 1
hsa-miR-181b	CSNK1G3	casein kinase 1, gamma 3
hsa-miR-181b	CTDSPL	CTD (carboxy-terminal domain, RNA polymerase II, polypeptide A) small phosphatase-like
hsa-miR-181b	CTTNBP2NL	CTTNBP2 N-terminal like
hsa-miR-181b	CUL3	cullin 3
hsa-miR-181b	CUL5	cullin 5
hsa-miR-181b	CYLD	cylindromatosis (turban tumor syndrome)
hsa-miR-181b	CYP26B1	cytochrome P450, family 26, subfamily B, polypeptide 1
hsa-miR-181b	D4S234E	DNA segment on chromosome 4 (unique) 234 expressed sequence
hsa-miR-181b	DAZAP2	DAZ associated protein 2
hsa-miR-181b	DCAF16	DDB1 and CUL4 associated factor 16
hsa-miR-181b	DCBLD2	discoidin, CUB and LCCL domain containing 2
hsa-miR-181b	DCLK1	doublecortin-like kinase 1
hsa-miR-181b	DCN	decorin
hsa-miR-181b	DDIT4	DNA-damage-inducible transcript 4
hsa-miR-181b	DDX3X	DEAD (Asp-Glu-Ala-Asp) box polypeptide 3, X-linked
hsa-miR-181b	DDX3Y	DEAD (Asp-Glu-Ala-Asp) box polypeptide 3, Y-linked
hsa-miR-181b	DEK	DEK oncogene
hsa-miR-181b	DEPDC6	DEP domain containing 6
hsa-miR-181b	DERL1	Der1-like domain family, member 1
hsa-miR-181b	DIP2B	DIP2 disco-interacting protein 2 homolog B (Drosophila)
hsa-miR-181b	DKFZP564O0823	DKFZP564O0823 protein
hsa-miR-181b	DLG2	discs, large homolog 2 (Drosophila)
hsa-miR-181b	DLGAP2	discs, large (Drosophila) homolog-associated protein 2
hsa-miR-181b	DMXL2	Dmx-like 2
hsa-miR-181b	DNAJA4	DnaJ (Hsp40) homolog, subfamily A, member 4
hsa-miR-181b	DNAJB1	DnaJ (Hsp40) homolog, subfamily B, member 1
hsa-miR-181b	DNAJC13	DnaJ (Hsp40) homolog, subfamily C, member 13
hsa-miR-181b	DNAJC21	DnaJ (Hsp40) homolog, subfamily C, member 21
hsa-miR-181b	DNAL1	dynein, axonemal, light chain 1
hsa-miR-181b	DOCK4	dedicator of cytokinesis 4
hsa-miR-181b	DOCK7	dedicator of cytokinesis 7
hsa-miR-181b	DPP6	dipeptidyl-peptidase 6
hsa-miR-181b	DPY19L2	dpy-19-like 2 (C. elegans)
hsa-miR-181b	DPYSL2	dihydropyrimidinase-like 2
hsa-miR-181b	DUSP10	dual specificity phosphatase 10
hsa-miR-181b	DUSP5	dual specificity phosphatase 5
hsa-miR-181b	DYRK2	dual-specificity tyrosine-(Y)-phosphorylation regulated kinase 2
hsa-miR-181b	E2F5	E2F transcription factor 5, p130-binding
hsa-miR-181b	E2F7	E2F transcription factor 7
hsa-miR-181b	ECT2L	epithelial cell transforming sequence 2 oncogene-like
hsa-miR-181b	EDAR	ectodysplasin A receptor
hsa-miR-181b	EED	embryonic ectoderm development
hsa-miR-181b	EGR1	early growth response 1
hsa-miR-181b	EGR3	early growth response 3
hsa-miR-181b	EIF2C4	eukaryotic translation initiation factor 2C, 4
hsa-miR-181b	EIF4A2	eukaryotic translation initiation factor 4A2
hsa-miR-181b	ELAVL2	ELAV (embryonic lethal, abnormal vision, Drosophila)-like 2 (Hu antigen B)
hsa-miR-181b	ELN	elastin
hsa-miR-181b	EML1	echinoderm microtubule associated protein like 1
hsa-miR-181b	EN2	engrailed homeobox 2
hsa-miR-181b	ENAH	enabled homolog (Drosophila)
hsa-miR-181b	ENOX2	ecto-NOX disulfide-thiol exchanger 2
hsa-miR-181b	ENTPD6	ectonucleoside triphosphate diphosphohydrolase 6 (putative)
hsa-miR-181b	EPB41	erythrocyte membrane protein band 4.1 (elliptocytosis 1, RH-linked)
hsa-miR-181b	EPB41L3	erythrocyte membrane protein band 4.1-like 3
hsa-miR-181b	EPB41L4B	erythrocyte membrane protein band 4.1 like 4B
hsa-miR-181b	EPB49	erythrocyte membrane protein band 4.9 (dematin)
hsa-miR-181b	EPC2	enhancer of polycomb homolog 2 (Drosophila)
hsa-miR-181b	EPN2	epsin 2
hsa-miR-181b	EPS15	epidermal growth factor receptor pathway substrate 15
hsa-miR-181b	ERF	Ets2 repressor factor
hsa-miR-181b	ERLIN2	ER lipid raft associated 2
hsa-miR-181b	ESR1	estrogen receptor 1
hsa-miR-181b	ETNK1	ethanolamine kinase 1
hsa-miR-181b	ETS1	v-ets erythroblastosis virus E26 oncogene homolog 1 (avian)
hsa-miR-181b	ETV6	ets variant 6
hsa-miR-181b	EVI2A	ecotropic viral integration site 2A
hsa-miR-181b	EXOSC3	exosome component 3
hsa-miR-181b	FAM102A	family with sequence similarity 102, member A
hsa-miR-181b	FAM120C	family with sequence similarity 120C
hsa-miR-181b	FAM122B	family with sequence similarity 122B
hsa-miR-181b	FAM126B	family with sequence similarity 126, member B
hsa-miR-181b	FAM160A1	family with sequence similarity 160, member A1
hsa-miR-181b	FAM160A2	family with sequence similarity 160, member A2
hsa-miR-181b	FAM178A	family with sequence similarity 178, member A
hsa-miR-181b	FAM3C	family with sequence similarity 3, member C
hsa-miR-181b	FAM46C	family with sequence similarity 46, member C
hsa-miR-181b	FAM73B	family with sequence similarity 73, member B
hsa-miR-181b	FAM80B	ribosomal modification protein rimK-like family member B
hsa-miR-181b	FBXO11	F-box protein 11
hsa-miR-181b	FBXO33	F-box protein 33
hsa-miR-181b	FBXO34	F-box protein 34
hsa-miR-181b	FBXO41	F-box protein 41
hsa-miR-181b	FBXO45	F-box protein 45
hsa-miR-181b	FGFR3	fibroblast growth factor receptor 3
hsa-miR-181b	FHDC1	FH2 domain containing 1
hsa-miR-181b	FIGN	fidgetin
hsa-miR-181b	FIGNL2	fidgetin-like 2
hsa-miR-181b	FKBP1A	FK506 binding protein 1A, 12kDa
hsa-miR-181b	FLJ20160	major facilitator superfamily domain containing 6
hsa-miR-181b	FLJ20309	NO80 complex subunit D
hsa-miR-181b	FLJ41603	FLJ41603 protein
hsa-miR-181b	FLT1	fms-related tyrosine kinase 1 (vascular endothelial growth factor/vascular permeability factor receptor)
hsa-miR-181b	FMR1	fragile X mental retardation 1
hsa-miR-181b	FNBP4	formin binding protein 4
hsa-miR-181b	FNDC3A	fibronectin type III domain containing 3A
hsa-miR-181b	FOS	FBJ murine osteosarcoma viral oncogene homolog
hsa-miR-181b	FOXK1	forkhead box K1
hsa-miR-181b	FOXP1	forkhead box P1
hsa-miR-181b	FRS2	fibroblast growth factor receptor substrate 2
hsa-miR-181b	G3BP2	GTPase activating protein (SH3 domain) binding protein 2
hsa-miR-181b	GABRA1	gamma-aminobutyric acid (GABA) A receptor, alpha 1
hsa-miR-181b	GABRA4	gamma-aminobutyric acid (GABA) A receptor, alpha 4
hsa-miR-181b	GALNTL1	UDP-N-acetyl-alpha-D-galactosamine:polypeptide N-acetylgalactosaminyltransferase-like 1
hsa-miR-181b	GAPVD1	GTPase activating protein and VPS9 domains 1
hsa-miR-181b	GAS7	growth arrest-specific 7
hsa-miR-181b	GATA6	GATA binding protein 6
hsa-miR-181b	GCC2	GRIP and coiled-coil domain containing 2
hsa-miR-181b	GCNT2	glucosaminyl (N-acetyl) transferase 2, I-branching enzyme (I blood group)
hsa-miR-181b	GDI1	GDP dissociation inhibitor 1
hsa-miR-181b	GDPD1	glycerophosphodiester phosphodiesterase domain containing 1
hsa-miR-181b	GIGYF1	GRB10 interacting GYF protein 1
hsa-miR-181b	GLCCI1	glucocorticoid induced transcript 1
hsa-miR-181b	GLI2	GLI family zinc finger 2
hsa-miR-181b	GLIS3	GLIS family zinc finger 3
hsa-miR-181b	GLS	glutaminase
hsa-miR-181b	GMFB	glia maturation factor, beta
hsa-miR-181b	GNB4	guanine nucleotide binding protein (G protein), beta polypeptide 4
hsa-miR-181b	GNG2	guanine nucleotide binding protein (G protein), gamma 2
hsa-miR-181b	GOLGA1	golgi autoantigen, golgin subfamily a, 1
hsa-miR-181b	GOT2	glutamic-oxaloacetic transaminase 2, mitochondrial (aspartate aminotransferase 2)
hsa-miR-181b	GPD1L	glycerol-3-phosphate dehydrogenase 1-like
hsa-miR-181b	GPD2	glycerol-3-phosphate dehydrogenase 2 (mitochondrial)
hsa-miR-181b	GPR137C	G protein-coupled receptor 137C
hsa-miR-181b	GRB10	growth factor receptor-bound protein 10
hsa-miR-181b	GRIA2	glutamate receptor, ionotropic, AMPA 2
hsa-miR-181b	GRID1	glutamate receptor, ionotropic, delta 1
hsa-miR-181b	GRIK2	glutamate receptor, ionotropic, kainate 2
hsa-miR-181b	GRIK3	glutamate receptor, ionotropic, kainate 3
hsa-miR-181b	GRM1	glutamate receptor, metabotropic 1
hsa-miR-181b	GRM5	glutamate receptor, metabotropic 5
hsa-miR-181b	GRM7	glutamate receptor, metabotropic 7
hsa-miR-181b	HAND2	heart and neural crest derivatives expressed 2
hsa-miR-181b	hCG_1757335	hCG1757335
hsa-miR-181b	HCN1	hyperpolarization activated cyclic nucleotide-gated potassium channel 1
hsa-miR-181b	HCN2	hyperpolarization activated cyclic nucleotide-gated potassium channel 2
hsa-miR-181b	HECA	headcase homolog (Drosophila)
hsa-miR-181b	HECW2	HECT, C2 and WW domain containing E3 ubiquitin protein ligase 2
hsa-miR-181b	HEPHL1	hephaestin-like 1
hsa-miR-181b	HEXIM1	hexamethylene bis-acetamide inducible 1
hsa-miR-181b	HEY2	hairy
hsa-miR-181b	HIC2	hypermethylated in cancer 2
hsa-miR-181b	HIPK2	homeodomain interacting protein kinase 2
hsa-miR-181b	HISPPD1	histidine acid phosphatase domain containing 1
hsa-miR-181b	HLF	hepatic leukemia factor
hsa-miR-181b	HMBS	hydroxymethylbilane synthase
hsa-miR-181b	HOXA1	homeobox A1
hsa-miR-181b	HOXA11	homeobox A11
hsa-miR-181b	HOXB8	homeobox B8
hsa-miR-181b	HOXC8	homeobox C8
hsa-miR-181b	HOXD1	homeobox D1
hsa-miR-181b	HRB	ArfGAP with FG repeats 1
hsa-miR-181b	HS2ST1	heparan sulfate 2-O-sulfotransferase 1
hsa-miR-181b	HS6ST1	heparan sulfate 6-O-sulfotransferase 1
hsa-miR-181b	HSP90B1	heat shock protein 90kDa beta (Grp94), member 1
hsa-miR-181b	HSPA5	heat shock 70kDa protein 5 (glucose-regulated protein, 78kDa)
hsa-miR-181b	HSPC159	galectin-related protein
hsa-miR-181b	HYOU1	hypoxia up-regulated 1
hsa-miR-181b	ICHTHYIN	NIPA-like domain containing 4
hsa-miR-181b	IGF2BP2	insulin-like growth factor 2 mRNA binding protein 2
hsa-miR-181b	IGF2BP3	insulin-like growth factor 2 mRNA binding protein 3
hsa-miR-181b	IGSF11	immunoglobulin superfamily, member 11
hsa-miR-181b	IL1A	interleukin 1, alpha
hsa-miR-181b	ILF3	interleukin enhancer binding factor 3, 90kDa
hsa-miR-181b	ING5	inhibitor of growth family, member 5
hsa-miR-181b	INO80D	INO80 complex subunit D
hsa-miR-181b	INOC1	INO80 homolog (S. cerevisiae)
hsa-miR-181b	INPP5A	inositol polyphosphate-5-phosphatase, 40kDa
hsa-miR-181b	IPO5	importin 5
hsa-miR-181b	IPO8	importin 8
hsa-miR-181b	IPPK	inositol 1,3,4,5,6-pentakisphosphate 2-kinase
hsa-miR-181b	IQGAP2	IQ motif containing GTPase activating protein 2
hsa-miR-181b	IQSEC2	IQ motif and Sec7 domain 2
hsa-miR-181b	IRS2	insulin receptor substrate 2
hsa-miR-181b	ITGA3	integrin, alpha 3 (antigen CD49C, alpha 3 subunit of VLA-3 receptor)
hsa-miR-181b	ITGA6	integrin, alpha 6
hsa-miR-181b	ITGB8	integrin, beta 8
hsa-miR-181b	ITSN1	intersectin 1 (SH3 domain protein)
hsa-miR-181b	JARID1A	lysine (K)-specific demethylase 5A
hsa-miR-181b	JARID2	jumonji, AT rich interactive domain 2
hsa-miR-181b	JAZF1	JAZF zinc finger 1
hsa-miR-181b	KANK1	KN motif and ankyrin repeat domains 1
hsa-miR-181b	KCMF1	potassium channel modulatory factor 1
hsa-miR-181b	KCNA1	potassium voltage-gated channel, shaker-related subfamily, member 1 (episodic ataxia with myokymia)
hsa-miR-181b	KCNH8	potassium voltage-gated channel, subfamily H (eag-related), member 8
hsa-miR-181b	KCNJ10	potassium inwardly-rectifying channel, subfamily J, member 10
hsa-miR-181b	KCNMA1	potassium large conductance calcium-activated channel, subfamily M, alpha member 1
hsa-miR-181b	KHSRP	KH-type splicing regulatory protein
hsa-miR-181b	KIAA0182	KIAA0182
hsa-miR-181b	KIAA0195	KIAA0195
hsa-miR-181b	KIAA0226	KIAA0226
hsa-miR-181b	KIAA0247	KIAA0247
hsa-miR-181b	KIAA0423	family with sequence similarity 179, member B
hsa-miR-181b	KIAA0427	KIAA0427
hsa-miR-181b	KIAA0528	KIAA0528
hsa-miR-181b	KIAA0664	KIAA0664
hsa-miR-181b	KIAA0802	KIAA0802
hsa-miR-181b	KIAA0999	KIAA0999 protein
hsa-miR-181b	KIAA1024	KIAA1024
hsa-miR-181b	KIAA1219	KIAA1219
hsa-miR-181b	KIAA1549	KIAA1549
hsa-miR-181b	KIAA1553	BEN domain containing 3
hsa-miR-181b	KIAA1715	KIAA1715
hsa-miR-181b	KIAA2018	KIAA2018
hsa-miR-181b	KIAA2022	KIAA2022
hsa-miR-181b	KIF3B	kinesin family member 3B
hsa-miR-181b	KITLG	KIT ligand
hsa-miR-181b	KLF15	Kruppel-like factor 15
hsa-miR-181b	KLF3	Kruppel-like factor 3 (basic)
hsa-miR-181b	KLF6	Kruppel-like factor 6
hsa-miR-181b	KLHDC5	kelch domain containing 5
hsa-miR-181b	KLHL2	kelch-like 2, Mayven (Drosophila)
hsa-miR-181b	KLHL3	kelch-like 3 (Drosophila)
hsa-miR-181b	KLHL5	kelch-like 5 (Drosophila)
hsa-miR-181b	KPNA1	karyopherin alpha 1 (importin alpha 5)
hsa-miR-181b	KPNA4	karyopherin alpha 4 (importin alpha 3)
hsa-miR-181b	KPNB1	karyopherin (importin) beta 1
hsa-miR-181b	KRAS	v-Ki-ras2 Kirsten rat sarcoma viral oncogene homolog
hsa-miR-181b	KREMEN1	kringle containing transmembrane protein 1
hsa-miR-181b	LAMC1	laminin, gamma 1 (formerly LAMB2)
hsa-miR-181b	LARP4	La ribonucleoprotein domain family, member 4
hsa-miR-181b	LBA1	lupus brain antigen 1
hsa-miR-181b	LBR	lamin B receptor
hsa-miR-181b	LEMD3	LEM domain containing 3
hsa-miR-181b	LIF	leukemia inhibitory factor (cholinergic differentiation factor)
hsa-miR-181b	LIMCH1	LIM and calponin homology domains 1
hsa-miR-181b	LIN28	lin-28 homolog (C. elegans)
hsa-miR-181b	LIN28B	lin-28 homolog B (C. elegans)
hsa-miR-181b	LIN7C	lin-7 homolog C (C. elegans)
hsa-miR-181b	LMBRD2	LMBR1 domain containing 2
hsa-miR-181b	LMO1	LIM domain only 1 (rhombotin 1)
hsa-miR-181b	LMO3	LIM domain only 3 (rhombotin-like 2)
hsa-miR-181b	LMTK2	lemur tyrosine kinase 2
hsa-miR-181b	LMX1A	LIM homeobox transcription factor 1, alpha
hsa-miR-181b	LOC153364	metallo-beta-lactamase domain containing 2
hsa-miR-181b	LOC387856	hypothetical protein LOC387856
hsa-miR-181b	LOC91461	protein kinase domain containing, cytoplasmic homolog (mouse)
hsa-miR-181b	LPCAT1	lysophosphatidylcholine acyltransferase 1
hsa-miR-181b	LPGAT1	lysophosphatidylglycerol acyltransferase 1
hsa-miR-181b	LPP	LIM domain containing preferred translocation partner in lipoma
hsa-miR-181b	LPPR4	plasticity related gene 1
hsa-miR-181b	LRBA	LPS-responsive vesicle trafficking, beach and anchor containing
hsa-miR-181b	LRP12	low density lipoprotein-related protein 12
hsa-miR-181b	LRP4	low density lipoprotein receptor-related protein 4
hsa-miR-181b	LRP6	low density lipoprotein receptor-related protein 6
hsa-miR-181b	LRRC32	leucine rich repeat containing 32
hsa-miR-181b	LRRC8D	leucine rich repeat containing 8 family, member D
hsa-miR-181b	LUZP1	leucine zipper protein 1
hsa-miR-181b	LYCAT	lysocardiolipin acyltransferase 1
hsa-miR-181b	LYPLA2	lysophospholipase II
hsa-miR-181b	LYRM1	LYR motif containing 1
hsa-miR-181b	MAB21L2	mab-21-like 2 (C. elegans)
hsa-miR-181b	MADD	MAP-kinase activating death domain
hsa-miR-181b	MAEA	macrophage erythroblast attacher
hsa-miR-181b	MAGOHB	mago-nashi homolog B (Drosophila)
hsa-miR-181b	MAMDC2	MAM domain containing 2
hsa-miR-181b	MAP1A	microtubule-associated protein 1A
hsa-miR-181b	MAP1B	microtubule-associated protein 1B
hsa-miR-181b	MAP3K10	mitogen-activated protein kinase kinase kinase 10
hsa-miR-181b	MAP3K3	mitogen-activated protein kinase kinase kinase 3
hsa-miR-181b	MAP3K7IP3	mitogen-activated protein kinase kinase kinase 7 interacting protein 3
hsa-miR-181b	MAP4K4	mitogen-activated protein kinase kinase kinase kinase 4
hsa-miR-181b	MAPK1	mitogen-activated protein kinase 1
hsa-miR-181b	MAPK1IP1L	mitogen-activated protein kinase 1 interacting protein 1-like
hsa-miR-181b	MAPT	microtubule-associated protein tau
hsa-miR-181b	MARCKS	myristoylated alanine-rich protein kinase C substrate
hsa-miR-181b	MARK1	MAP
hsa-miR-181b	MBNL1	muscleblind-like (Drosophila)
hsa-miR-181b	MBNL2	muscleblind-like 2 (Drosophila)
hsa-miR-181b	MBOAT1	membrane bound O-acyltransferase domain containing 1
hsa-miR-181b	MBOAT2	membrane bound O-acyltransferase domain containing 2
hsa-miR-181b	MCART6	mitochondrial carrier triple repeat 6
hsa-miR-181b	MCC	mutated in colorectal cancers
hsa-miR-181b	MCL1	myeloid cell leukemia sequence 1 (BCL2-related)
hsa-miR-181b	MECP2	methyl CpG binding protein 2 (Rett syndrome)
hsa-miR-181b	MED26	mediator complex subunit 26
hsa-miR-181b	MEGF10	multiple EGF-like-domains 10
hsa-miR-181b	MEGF9	multiple EGF-like-domains 9
hsa-miR-181b	MEST	mesoderm specific transcript homolog (mouse)
hsa-miR-181b	METAP1	methionyl aminopeptidase 1
hsa-miR-181b	METAP2	methionyl aminopeptidase 2
hsa-miR-181b	MEX3A	mex-3 homolog A (C. elegans)
hsa-miR-181b	MFAP3L	microfibrillar-associated protein 3-like
hsa-miR-181b	MFSD6	major facilitator superfamily domain containing 6
hsa-miR-181b	MGA	MAX gene associated
hsa-miR-181b	MGC21874	transcriptional adaptor 2B
hsa-miR-181b	MIER3	mesoderm induction early response 1, family member 3
hsa-miR-181b	MINK1	misshapen-like kinase 1 (zebrafish)
hsa-miR-181b	MKLN1	muskelin 1, intracellular mediator containing kelch motifs
hsa-miR-181b	MLL3	myeloid
hsa-miR-181b	MMP14	matrix metallopeptidase 14 (membrane-inserted)
hsa-miR-181b	MNX1	motor neuron and pancreas homeobox 1
hsa-miR-181b	MOBKL2B	MOB1, Mps One Binder kinase activator-like 2B (yeast)
hsa-miR-181b	MOSPD1	motile sperm domain containing 1
hsa-miR-181b	MOSPD2	motile sperm domain containing 2
hsa-miR-181b	MPP5	membrane protein, palmitoylated 5 (MAGUK p55 subfamily member 5)
hsa-miR-181b	MPP7	membrane protein, palmitoylated 7 (MAGUK p55 subfamily member 7)
hsa-miR-181b	MSI1	musashi homolog 1 (Drosophila)
hsa-miR-181b	MSL2L1	male-specific lethal 2 homolog (Drosophila)
hsa-miR-181b	MTF1	metal-regulatory transcription factor 1
hsa-miR-181b	MTF2	metal response element binding transcription factor 2
hsa-miR-181b	MTMR10	myotubularin related protein 10
hsa-miR-181b	MTMR12	myotubularin related protein 12
hsa-miR-181b	MTMR7	myotubularin related protein 7
hsa-miR-181b	MTMR9	myotubularin related protein 9
hsa-miR-181b	MTPN	myotrophin
hsa-miR-181b	MTX3	metaxin 3
hsa-miR-181b	MYBL1	v-myb myeloblastosis viral oncogene homolog (avian)-like 1
hsa-miR-181b	MYCBP	c-myc binding protein
hsa-miR-181b	MYCBP2	MYC binding protein 2
hsa-miR-181b	MYH10	myosin, heavy chain 10, non-muscle
hsa-miR-181b	MYO1E	myosin IE
hsa-miR-181b	NAALADL2	N-acetylated alpha-linked acidic dipeptidase-like 2
hsa-miR-181b	NAB1	NGFI-A binding protein 1 (EGR1 binding protein 1)
hsa-miR-181b	NARG1	NMDA receptor regulated 1
hsa-miR-181b	NAT13	N-acetyltransferase 13 (GCN5-related)
hsa-miR-181b	NBEA	neurobeachin
hsa-miR-181b	NCALD	neurocalcin delta
hsa-miR-181b	NCOA2	nuclear receptor coactivator 2
hsa-miR-181b	NEGR1	neuronal growth regulator 1
hsa-miR-181b	NEO1	neogenin homolog 1 (chicken)
hsa-miR-181b	NFAT5	nuclear factor of activated T-cells 5, tonicity-responsive
hsa-miR-181b	NFATC2IP	nuclear factor of activated T-cells, cytoplasmic, calcineurin-dependent 2 interacting protein
hsa-miR-181b	NIPBL	Nipped-B homolog (Drosophila)
hsa-miR-181b	NKAIN2	Na+
hsa-miR-181b	NKX3-2	NK3 homeobox 2
hsa-miR-181b	NLK	nemo-like kinase
hsa-miR-181b	NLN	neurolysin (metallopeptidase M3 family)
hsa-miR-181b	NMNAT2	nicotinamide nucleotide adenylyltransferase 2
hsa-miR-181b	NMT1	N-myristoyltransferase 1
hsa-miR-181b	NMT2	N-myristoyltransferase 2
hsa-miR-181b	NOL4	nucleolar protein 4
hsa-miR-181b	NOL8	nucleolar protein 8
hsa-miR-181b	NOTCH2	Notch homolog 2 (Drosophila)
hsa-miR-181b	NOVA1	neuro-oncological ventral antigen 1
hsa-miR-181b	NPEPPS	aminopeptidase puromycin sensitive
hsa-miR-181b	NPTN	neuroplastin
hsa-miR-181b	NPTXR	neuronal pentraxin receptor
hsa-miR-181b	NR2C2	nuclear receptor subfamily 2, group C, member 2
hsa-miR-181b	NR4A3	nuclear receptor subfamily 4, group A, member 3
hsa-miR-181b	NR6A1	nuclear receptor subfamily 6, group A, member 1
hsa-miR-181b	NRP1	neuropilin 1
hsa-miR-181b	NRXN1	neurexin 1
hsa-miR-181b	NUDT12	nudix (nucleoside diphosphate linked moiety X)-type motif 12
hsa-miR-181b	NUFIP2	nuclear fragile X mental retardation protein interacting protein 2
hsa-miR-181b	NUS1	nuclear undecaprenyl pyrophosphate synthase 1 homolog (S. cerevisiae)
hsa-miR-181b	OGT	O-linked N-acetylglucosamine (GlcNAc) transferase (UDP-N-acetylglucosamine:polypeptide-N-acetylglucosaminyl transferase)
hsa-miR-181b	ONECUT2	one cut homeobox 2
hsa-miR-181b	OSBPL3	oxysterol binding protein-like 3
hsa-miR-181b	OSBPL8	oxysterol binding protein-like 8
hsa-miR-181b	OTUD4	OTU domain containing 4
hsa-miR-181b	PACS2	phosphofurin acidic cluster sorting protein 2
hsa-miR-181b	PAFAH1B1	platelet-activating factor acetylhydrolase, isoform Ib, subunit 1 (45kDa)
hsa-miR-181b	PAK4	p21 protein (Cdc42
hsa-miR-181b	PAK7	p21 protein (Cdc42
hsa-miR-181b	PALM2	paralemmin 2
hsa-miR-181b	PAM	peptidylglycine alpha-amidating monooxygenase
hsa-miR-181b	PAPD5	PAP associated domain containing 5
hsa-miR-181b	PARM1	prostate androgen-regulated mucin-like protein 1
hsa-miR-181b	PAWR	PRKC, apoptosis, WT1, regulator
hsa-miR-181b	PAX9	paired box 9
hsa-miR-181b	PBX3	pre-B-cell leukemia homeobox 3
hsa-miR-181b	PCDHA1	protocadherin alpha 1
hsa-miR-181b	PCDHA10	protocadherin alpha 10
hsa-miR-181b	PCDHA11	protocadherin alpha 11
hsa-miR-181b	PCDHA12	protocadherin alpha 12
hsa-miR-181b	PCDHA13	protocadherin alpha 13
hsa-miR-181b	PCDHA2	protocadherin alpha 2
hsa-miR-181b	PCDHA3	protocadherin alpha 3
hsa-miR-181b	PCDHA4	protocadherin alpha 4
hsa-miR-181b	PCDHA5	protocadherin alpha 5
hsa-miR-181b	PCDHA6	protocadherin alpha 6
hsa-miR-181b	PCDHA7	protocadherin alpha 7
hsa-miR-181b	PCDHA8	protocadherin alpha 8
hsa-miR-181b	PCDHAC1	protocadherin alpha subfamily C, 1
hsa-miR-181b	PCDHAC2	protocadherin alpha subfamily C, 2
hsa-miR-181b	PCDHB6	protocadherin beta 6
hsa-miR-181b	PCGF2	polycomb group ring finger 2
hsa-miR-181b	PCSK1	proprotein convertase subtilisin
hsa-miR-181b	PDAP1	PDGFA associated protein 1
hsa-miR-181b	PDCD4	programmed cell death 4 (neoplastic transformation inhibitor)
hsa-miR-181b	PDCD6IP	programmed cell death 6 interacting protein
hsa-miR-181b	PDE10A	phosphodiesterase 10A
hsa-miR-181b	PDE11A	phosphodiesterase 11A
hsa-miR-181b	PDE5A	phosphodiesterase 5A, cGMP-specific
hsa-miR-181b	PDGFRA	platelet-derived growth factor receptor, alpha polypeptide
hsa-miR-181b	PDIK1L	PDLIM1 interacting kinase 1 like
hsa-miR-181b	PDPK1	3-phosphoinositide dependent protein kinase-1
hsa-miR-181b	PDXDC1	pyridoxal-dependent decarboxylase domain containing 1
hsa-miR-181b	PGAP1	post-GPI attachment to proteins 1
hsa-miR-181b	PGR	progesterone receptor
hsa-miR-181b	PHACTR2	phosphatase and actin regulator 2
hsa-miR-181b	PHACTR4	phosphatase and actin regulator 4
hsa-miR-181b	PHC3	polyhomeotic homolog 3 (Drosophila)
hsa-miR-181b	PHCA	alkaline ceramidase 3
hsa-miR-181b	PHF15	PHD finger protein 15
hsa-miR-181b	PHF2	PHD finger protein 2
hsa-miR-181b	PHF20L1	PHD finger protein 20-like 1
hsa-miR-181b	PHKA1	phosphorylase kinase, alpha 1 (muscle)
hsa-miR-181b	PHLDA1	pleckstrin homology-like domain, family A, member 1
hsa-miR-181b	PHOX2B	paired-like homeobox 2b
hsa-miR-181b	PHTF2	putative homeodomain transcription factor 2
hsa-miR-181b	PI4K2A	phosphatidylinositol 4-kinase type 2 alpha
hsa-miR-181b	PI4K2B	phosphatidylinositol 4-kinase type 2 beta
hsa-miR-181b	PIAS3	protein inhibitor of activated STAT, 3
hsa-miR-181b	PICALM	phosphatidylinositol binding clathrin assembly protein
hsa-miR-181b	PIK3R3	phosphoinositide-3-kinase, regulatory subunit 3 (gamma)
hsa-miR-181b	PIP4K2B	phosphatidylinositol-5-phosphate 4-kinase, type II, beta
hsa-miR-181b	PITPNB	phosphatidylinositol transfer protein, beta
hsa-miR-181b	PJA2	praja ring finger 2
hsa-miR-181b	PKN2	protein kinase N2
hsa-miR-181b	PKNOX1	PBX
hsa-miR-181b	PKNOX2	PBX
hsa-miR-181b	PKP2	plakophilin 2
hsa-miR-181b	PLAG1	pleiomorphic adenoma gene 1
hsa-miR-181b	PLAU	plasminogen activator, urokinase
hsa-miR-181b	PLCL2	phospholipase C-like 2
hsa-miR-181b	PLCXD3	phosphatidylinositol-specific phospholipase C, X domain containing 3
hsa-miR-181b	PLDN	pallidin homolog (mouse)
hsa-miR-181b	PLEK	pleckstrin
hsa-miR-181b	PLEKHJ1	pleckstrin homology domain containing, family J member 1
hsa-miR-181b	PNRC2	proline-rich nuclear receptor coactivator 2
hsa-miR-181b	PODXL	podocalyxin-like
hsa-miR-181b	POLA1	polymerase (DNA directed), alpha 1, catalytic subunit
hsa-miR-181b	POM121	POM121 membrane glycoprotein (rat)
hsa-miR-181b	POM121C	POM121 membrane glycoprotein C
hsa-miR-181b	POU2F2	POU class 2 homeobox 2
hsa-miR-181b	PPAP2B	phosphatidic acid phosphatase type 2B
hsa-miR-181b	PPARA	peroxisome proliferator-activated receptor alpha
hsa-miR-181b	PPFIA1	protein tyrosine phosphatase, receptor type, f polypeptide (PTPRF), interacting protein (liprin), alpha 1
hsa-miR-181b	PPM1B	protein phosphatase 1B (formerly 2C), magnesium-dependent, beta isoform
hsa-miR-181b	PPP1CB	protein phosphatase 1, catalytic subunit, beta isoform
hsa-miR-181b	PPP1R12B	protein phosphatase 1, regulatory (inhibitor) subunit 12B
hsa-miR-181b	PPP1R2	protein phosphatase 1, regulatory (inhibitor) subunit 2
hsa-miR-181b	PPP1R3B	protein phosphatase 1, regulatory (inhibitor) subunit 3B
hsa-miR-181b	PPP2R3A	protein phosphatase 2 (formerly 2A), regulatory subunit B'', alpha
hsa-miR-181b	PPP2R5E	protein phosphatase 2, regulatory subunit B', epsilon isoform
hsa-miR-181b	PPP3R1	protein phosphatase 3 (formerly 2B), regulatory subunit B, alpha isoform
hsa-miR-181b	PRDM1	PR domain containing 1, with ZNF domain
hsa-miR-181b	PRDM4	PR domain containing 4
hsa-miR-181b	PRICKLE2	prickle homolog 2 (Drosophila)
hsa-miR-181b	PRIMA1	proline rich membrane anchor 1
hsa-miR-181b	PRKAG2	Protein kinase, AMP-activated, gamma 2 non-catalytic subunit
hsa-miR-181b	PRKCD	protein kinase C, delta
hsa-miR-181b	PRKCE	protein kinase C, epsilon
hsa-miR-181b	PRKG1	protein kinase, cGMP-dependent, type I
hsa-miR-181b	PROX1	prospero homeobox 1
hsa-miR-181b	PSAP	prosaposin
hsa-miR-181b	PSMF1	proteasome (prosome, macropain) inhibitor subunit 1 (PI31)
hsa-miR-181b	PTBP2	polypyrimidine tract binding protein 2
hsa-miR-181b	PTPN9	protein tyrosine phosphatase, non-receptor type 9
hsa-miR-181b	PTPRE	protein tyrosine phosphatase, receptor type, E
hsa-miR-181b	PUM1	pumilio homolog 1 (Drosophila)
hsa-miR-181b	PUNC	immunoglobulin superfamily, DCC subclass, member 3
hsa-miR-181b	PURB	purine-rich element binding protein B
hsa-miR-181b	QKI	quaking homolog, KH domain RNA binding (mouse)
hsa-miR-181b	QSER1	glutamine and serine rich 1
hsa-miR-181b	RAB11FIP2	RAB11 family interacting protein 2 (class I)
hsa-miR-181b	RAB3IP	RAB3A interacting protein (rabin3)
hsa-miR-181b	RAB8B	RAB8B, member RAS oncogene family
hsa-miR-181b	RABGAP1	RAB GTPase activating protein 1
hsa-miR-181b	RABGEF1	RAB guanine nucleotide exchange factor (GEF) 1
hsa-miR-181b	RAD21	RAD21 homolog (S. pombe)
hsa-miR-181b	RAD23B	RAD23 homolog B (S. cerevisiae)
hsa-miR-181b	RAI1	retinoic acid induced 1
hsa-miR-181b	RALA	v-ral simian leukemia viral oncogene homolog A (ras related)
hsa-miR-181b	RALBP1	ralA binding protein 1
hsa-miR-181b	RAN	RAN, member RAS oncogene family
hsa-miR-181b	RANBP3	RAN binding protein 3
hsa-miR-181b	RAP1B	member of RAS oncogene family
hsa-miR-181b	RAPGEF2	Rap guanine nucleotide exchange factor (GEF) 2
hsa-miR-181b	RASL10B	RAS-like, family 10, member B
hsa-miR-181b	RASSF1	Ras association (RalGDS
hsa-miR-181b	RASSF2	Ras association (RalGDS
hsa-miR-181b	RBAK	RB-associated KRAB zinc finger
hsa-miR-181b	RBBP7	retinoblastoma binding protein 7
hsa-miR-181b	RBM26	RNA binding motif protein 26
hsa-miR-181b	RBM47	RNA binding motif protein 47
hsa-miR-181b	RCOR1	REST corepressor 1
hsa-miR-181b	RECK	reversion-inducing-cysteine-rich protein with kazal motifs
hsa-miR-181b	RFTN2	raftlin family member 2
hsa-miR-181b	RGMA	RGM domain family, member A
hsa-miR-181b	RIMKLB	ribosomal modification protein rimK-like family member B
hsa-miR-181b	RLBP1L1	retinaldehyde binding protein 1-like 1
hsa-miR-181b	RLF	rearranged L-myc fusion
hsa-miR-181b	RNF125	ring finger protein 125
hsa-miR-181b	RNF145	ring finger protein 145
hsa-miR-181b	RNF169	ring finger protein 169
hsa-miR-181b	RNF182	ring finger protein 182
hsa-miR-181b	RNF2	ring finger protein 2
hsa-miR-181b	RNF34	ring finger protein 34
hsa-miR-181b	RNF43	ring finger protein 43
hsa-miR-181b	RNMT	RNA (guanine-7-) methyltransferase
hsa-miR-181b	ROBO2	roundabout, axon guidance receptor, homolog 2 (Drosophila)
hsa-miR-181b	ROD1	ROD1 regulator of differentiation 1 (S. pombe)
hsa-miR-181b	RORB	RAR-related orphan receptor B
hsa-miR-181b	RP2	retinitis pigmentosa 2 (X-linked recessive)
hsa-miR-181b	RPS6KA3	ribosomal protein S6 kinase, 90kDa, polypeptide 3
hsa-miR-181b	RPS6KC1	ribosomal protein S6 kinase, 52kDa, polypeptide 1
hsa-miR-181b	RSPO2	R-spondin 2 homolog (Xenopus laevis)
hsa-miR-181b	RTKN2	rhotekin 2
hsa-miR-181b	RUNX1	runt-related transcription factor 1
hsa-miR-181b	S1PR1	sphingosine-1-phosphate receptor 1
hsa-miR-181b	SACM1L	SAC1 suppressor of actin mutations 1-like (yeast)
hsa-miR-181b	SAMD12	Sterile alpha motif domain containing 12
hsa-miR-181b	SAMHD1	SAM domain and HD domain 1
hsa-miR-181b	SASH1	SAM and SH3 domain containing 1
hsa-miR-181b	SCD	stearoyl-CoA desaturase (delta-9-desaturase)
hsa-miR-181b	SCHIP1	schwannomin interacting protein 1
hsa-miR-181b	SEC24C	SEC24 family, member C (S. cerevisiae)
hsa-miR-181b	SECISBP2	SECIS binding protein 2
hsa-miR-181b	SEL1L	sel-1 suppressor of lin-12-like (C. elegans)
hsa-miR-181b	SELI	selenoprotein I
hsa-miR-181b	SEMA3B	sema domain, immunoglobulin domain (Ig), short basic domain, secreted, (semaphorin) 3B
hsa-miR-181b	SEMA3C	sema domain, immunoglobulin domain (Ig), short basic domain, secreted, (semaphorin) 3C
hsa-miR-181b	SEMA4C	sema domain, immunoglobulin domain (Ig), transmembrane domain (TM) and short cytoplasmic domain, (semaphorin) 4C
hsa-miR-181b	SEMA4G	sema domain, immunoglobulin domain (Ig), transmembrane domain (TM) and short cytoplasmic domain, (semaphorin) 4G
hsa-miR-181b	SENP1	SUMO1
hsa-miR-181b	Sept11	septin 11
hsa-miR-181b	Sept3	septin 3
hsa-miR-181b	Sept8	septin 8
hsa-miR-181b	SERPINE1	serpin peptidase inhibitor, clade E (nexin, plasminogen activator inhibitor type 1), member 1
hsa-miR-181b	SERTAD2	SERTA domain containing 2
hsa-miR-181b	SETX	senataxin
hsa-miR-181b	SF1	splicing factor 1
hsa-miR-181b	SFRS18	splicing factor, arginine
hsa-miR-181b	SFRS7	splicing factor, arginine
hsa-miR-181b	SGK269	NKF3 kinase family member
hsa-miR-181b	SGTB	small glutamine-rich tetratricopeptide repeat (TPR)-containing, beta
hsa-miR-181b	SH2B3	SH2B adaptor protein 3
hsa-miR-181b	SHE	Src homology 2 domain containing E
hsa-miR-181b	SHOC2	soc-2 suppressor of clear homolog (C. elegans)
hsa-miR-181b	SIN3B	SIN3 homolog B, transcription regulator (yeast)
hsa-miR-181b	SIPA1L2	signal-induced proliferation-associated 1 like 2
hsa-miR-181b	SIRT1	sirtuin (silent mating type information regulation 2 homolog) 1 (S. cerevisiae)
hsa-miR-181b	SIX2	SIX homeobox 2
hsa-miR-181b	SIX4	SIX homeobox 4
hsa-miR-181b	SLAIN2	SLAIN motif family, member 2
hsa-miR-181b	SLC10A7	solute carrier family 10 (sodium
hsa-miR-181b	SLC12A5	solute carrier family 12 (potassium-chloride transporter), member 5
hsa-miR-181b	SLC19A2	solute carrier family 19 (thiamine transporter), member 2
hsa-miR-181b	SLC24A3	solute carrier family 24 (sodium
hsa-miR-181b	SLC25A25	solute carrier family 25 (mitochondrial carrier; phosphate carrier), member 25
hsa-miR-181b	SLC25A37	solute carrier family 25, member 37
hsa-miR-181b	SLC26A4	solute carrier family 26, member 4
hsa-miR-181b	SLC26A9	solute carrier family 26, member 9
hsa-miR-181b	SLC2A3	solute carrier family 2 (facilitated glucose transporter), member 3
hsa-miR-181b	SLC35E1	solute carrier family 35, member E1
hsa-miR-181b	SLC35F1	solute carrier family 35, member F1
hsa-miR-181b	SLC38A2	solute carrier family 38, member 2
hsa-miR-181b	SLC7A11	solute carrier family 7, (cationic amino acid transporter, y+ system) member 11
hsa-miR-181b	SLC9A6	solute carrier family 9 (sodium
hsa-miR-181b	SLC9A8	solute carrier family 9 (sodium
hsa-miR-181b	SLITRK1	SLIT and NTRK-like family, member 1
hsa-miR-181b	SMAD2	SMAD family member 2
hsa-miR-181b	SMAD7	SMAD family member 7
hsa-miR-181b	SNN	stannin
hsa-miR-181b	SOCS3	suppressor of cytokine signaling 3
hsa-miR-181b	SOS1	son of sevenless homolog 1 (Drosophila)
hsa-miR-181b	SOX5	SRY (sex determining region Y)-box 5
hsa-miR-181b	SOX6	SRY (sex determining region Y)-box 6
hsa-miR-181b	SP1	Sp1 transcription factor
hsa-miR-181b	SPECC1L	sperm antigen with calponin homology and coiled-coil domains 1-like
hsa-miR-181b	SPIRE1	spire homolog 1 (Drosophila)
hsa-miR-181b	SPRY4	sprouty homolog 4 (Drosophila)
hsa-miR-181b	SPTY2D1	SPT2, Suppressor of Ty, domain containing 1 (S. cerevisiae)
hsa-miR-181b	SRF	serum response factor (c-fos serum response element-binding transcription factor)
hsa-miR-181b	SRGAP1	SLIT-ROBO Rho GTPase activating protein 1
hsa-miR-181b	SRGAP2	SLIT-ROBO Rho GTPase activating protein 2
hsa-miR-181b	SRPK2	SFRS protein kinase 2
hsa-miR-181b	SS18L1	synovial sarcoma translocation gene on chromosome 18-like 1
hsa-miR-181b	SSX2IP	synovial sarcoma, X breakpoint 2 interacting protein
hsa-miR-181b	ST8SIA3	ST8 alpha-N-acetyl-neuraminide alpha-2,8-sialyltransferase 3
hsa-miR-181b	ST8SIA4	ST8 alpha-N-acetyl-neuraminide alpha-2,8-sialyltransferase 4
hsa-miR-181b	STC2	stanniocalcin 2
hsa-miR-181b	STIM2	stromal interaction molecule 2
hsa-miR-181b	SUDS3	suppressor of defective silencing 3 homolog (S. cerevisiae)
hsa-miR-181b	TAF9B	TAF9B RNA polymerase II, TATA box binding protein (TBP)-associated factor, 31kDa
hsa-miR-181b	TANC2	tetratricopeptide repeat, ankyrin repeat and coiled-coil containing 2
hsa-miR-181b	TARDBP	TAR DNA binding protein
hsa-miR-181b	TBC1D1	TBC1 (tre-2
hsa-miR-181b	TBC1D14	TBC1 domain family, member 14
hsa-miR-181b	TBC1D2B	TBC1 domain family, member 2B
hsa-miR-181b	TBC1D4	TBC1 domain family, member 4
hsa-miR-181b	TBC1D9	TBC1 domain family, member 9 (with GRAM domain)
hsa-miR-181b	TBL1X	transducin (beta)-like 1X-linked
hsa-miR-181b	TBL1XR1	transducin (beta)-like 1 X-linked receptor 1
hsa-miR-181b	TBPL1	TBP-like 1
hsa-miR-181b	TCERG1	transcription elongation regulator 1
hsa-miR-181b	TEAD1	TEA domain family member 1 (SV40 transcriptional enhancer factor)
hsa-miR-181b	TGFBR1	transforming growth factor, beta receptor 1
hsa-miR-181b	TGFBRAP1	transforming growth factor, beta receptor associated protein 1
hsa-miR-181b	TGIF2	TGFB-induced factor homeobox 2
hsa-miR-181b	THEX1	exoribonuclease 1
hsa-miR-181b	THRB	thyroid hormone receptor, beta (erythroblastic leukemia viral (v-erb-a) oncogene homolog 2, avian)
hsa-miR-181b	TIMP3	TIMP metallopeptidase inhibitor 3
hsa-miR-181b	TLK2	tousled-like kinase 2
hsa-miR-181b	TM9SF3	transmembrane 9 superfamily member 3
hsa-miR-181b	TM9SF4	transmembrane 9 superfamily protein member 4
hsa-miR-181b	TMCC1	transmembrane and coiled-coil domain family 1
hsa-miR-181b	TMEM127	transmembrane protein 127
hsa-miR-181b	TMEM131	transmembrane protein 131
hsa-miR-181b	TMEM132B	transmembrane protein 132B
hsa-miR-181b	TMEM132D	transmembrane protein 132D
hsa-miR-181b	TMEM165	transmembrane protein 165
hsa-miR-181b	TMEM16A	anoctamin 1, calcium activated chloride channel
hsa-miR-181b	TMEM196	transmembrane protein 196
hsa-miR-181b	TMEM47	transmembrane protein 47
hsa-miR-181b	TMEM64	transmembrane protein 64
hsa-miR-181b	TMEM71	transmembrane protein 71
hsa-miR-181b	TMEM9B	TMEM9 domain family, member B
hsa-miR-181b	TMF1	TATA element modulatory factor 1
hsa-miR-181b	TNF	tumor necrosis factor (TNF superfamily, member 2)
hsa-miR-181b	TNFAIP1	tumor necrosis factor, alpha-induced protein 1 (endothelial)
hsa-miR-181b	TNFRSF11B	tumor necrosis factor receptor superfamily, member 11b
hsa-miR-181b	TNP1	transition protein 1 (during histone to protamine replacement)
hsa-miR-181b	TNPO1	transportin 1
hsa-miR-181b	TNRC6B	trinucleotide repeat containing 6B
hsa-miR-181b	TNRP	TMF1-regulated nuclear protein 1
hsa-miR-181b	TNS1	tensin 1
hsa-miR-181b	TNS3	tensin 3
hsa-miR-181b	TOM1L1	target of myb1 (chicken)-like 1
hsa-miR-181b	TOX	thymocyte selection-associated high mobility group box
hsa-miR-181b	TPD52L3	tumor protein D52-like 3
hsa-miR-181b	TRIM2	tripartite motif-containing 2
hsa-miR-181b	TRIM3	tripartite motif-containing 3
hsa-miR-181b	TRIM71	tripartite motif-containing 71
hsa-miR-181b	TRPM3	transient receptor potential cation channel, subfamily M, member 3
hsa-miR-181b	TRRAP	transformation
hsa-miR-181b	TSC22D2	TSC22 domain family, member 2
hsa-miR-181b	TTBK1	tau tubulin kinase 1
hsa-miR-181b	TTC39A	tetratricopeptide repeat domain 39A
hsa-miR-181b	TULP4	tubby like protein 4
hsa-miR-181b	TXNDC10	UBX domain protein 10
hsa-miR-181b	TXNDC12	thioredoxin domain containing 12 (endoplasmic reticulum)
hsa-miR-181b	TXNDC15	thioredoxin domain containing 15
hsa-miR-181b	UBE2B	ubiquitin-conjugating enzyme E2B (RAD6 homolog)
hsa-miR-181b	UBE2J1	ubiquitin-conjugating enzyme E2, J1 (UBC6 homolog, yeast)
hsa-miR-181b	UBE2W	ubiquitin-conjugating enzyme E2W (putative)
hsa-miR-181b	UBE3C	ubiquitin protein ligase E3C
hsa-miR-181b	UBL3	ubiquitin-like 3
hsa-miR-181b	UBP1	upstream binding protein 1 (LBP-1a)
hsa-miR-181b	UHRF1BP1	UHRF1 binding protein 1
hsa-miR-181b	UNC5A	unc-5 homolog A (C. elegans)
hsa-miR-181b	UNKL	unkempt homolog (Drosophila)-like
hsa-miR-181b	USP15	ubiquitin specific peptidase 15
hsa-miR-181b	USP33	ubiquitin specific peptidase 33
hsa-miR-181b	USP42	Ubiquitin specific peptidase 42
hsa-miR-181b	USP47	ubiquitin specific peptidase 47
hsa-miR-181b	USP6NL	USP6 N-terminal like
hsa-miR-181b	USP9X	ubiquitin specific peptidase 9, X-linked
hsa-miR-181b	USP9Y	ubiquitin specific peptidase 9, Y-linked
hsa-miR-181b	VANGL1	vang-like 1 (van gogh, Drosophila)
hsa-miR-181b	VAX1	ventral anterior homeobox 1
hsa-miR-181b	VPS24	vacuolar protein sorting 24 homolog (S. cerevisiae)
hsa-miR-181b	WDR37	WD repeat domain 37
hsa-miR-181b	WDR82	WD repeat domain 82
hsa-miR-181b	WHDC1	WAS protein homolog associated with actin, golgi membranes and microtubules
hsa-miR-181b	WHSC1	Wolf-Hirschhorn syndrome candidate 1
hsa-miR-181b	WNK1	WNK lysine deficient protein kinase 1
hsa-miR-181b	WSB1	WD repeat and SOCS box-containing 1
hsa-miR-181b	WSCD2	WSC domain containing 2
hsa-miR-181b	XIAP	X-linked inhibitor of apoptosis
hsa-miR-181b	XPO7	exportin 7
hsa-miR-181b	XRN1	5'-3' exoribonuclease 1
hsa-miR-181b	XYLT1	xylosyltransferase I
hsa-miR-181b	YLPM1	YLP motif containing 1
hsa-miR-181b	YOD1	YOD1 OTU deubiquinating enzyme 1 homolog (S. cerevisiae)
hsa-miR-181b	YTHDC1	YTH domain containing 1
hsa-miR-181b	YTHDC2	YTH domain containing 2
hsa-miR-181b	YTHDF2	YTH domain family, member 2
hsa-miR-181b	YWHAB	tyrosine 3-monooxygenase
hsa-miR-181b	YWHAG	tyrosine 3-monooxygenase
hsa-miR-181b	YY1	YY1 transcription factor
hsa-miR-181b	ZADH2	zinc binding alcohol dehydrogenase domain containing 2
hsa-miR-181b	ZBTB34	zinc finger and BTB domain containing 34
hsa-miR-181b	ZBTB4	zinc finger and BTB domain containing 4
hsa-miR-181b	ZBTB41	zinc finger and BTB domain containing 41
hsa-miR-181b	ZC3H6	zinc finger CCCH-type containing 6
hsa-miR-181b	ZCCHC14	zinc finger, CCHC domain containing 14
hsa-miR-181b	ZCCHC3	zinc finger, CCHC domain containing 3
hsa-miR-181b	ZDHHC3	zinc finger, DHHC-type containing 3
hsa-miR-181b	ZDHHC7	zinc finger, DHHC-type containing 7
hsa-miR-181b	ZFAND5	zinc finger, AN1-type domain 5
hsa-miR-181b	ZFAND6	zinc finger, AN1-type domain 6
hsa-miR-181b	ZFHX4	zinc finger homeobox 4
hsa-miR-181b	ZFP14	zinc finger protein 14 homolog (mouse)
hsa-miR-181b	ZFP30	zinc finger protein 30 homolog (mouse)
hsa-miR-181b	ZFP36L1	zinc finger protein 36, C3H type-like 1
hsa-miR-181b	ZFP82	zinc finger protein 82 homolog (mouse)
hsa-miR-181b	ZIC2	Zic family member 2 (odd-paired homolog, Drosophila)
hsa-miR-181b	ZIC3	Zic family member 3 (odd-paired homolog, Drosophila)
hsa-miR-181b	ZIC4	Zic family member 4
hsa-miR-181b	ZMYND11	zinc finger, MYND domain containing 11
hsa-miR-181b	ZNF200	zinc finger protein 200
hsa-miR-181b	ZNF236	zinc finger protein 236
hsa-miR-181b	ZNF280B	zinc finger protein 280B
hsa-miR-181b	ZNF286A	zinc finger protein 286A
hsa-miR-181b	ZNF292	zinc finger protein 292
hsa-miR-181b	ZNF329	zinc finger protein 329
hsa-miR-181b	ZNF418	zinc finger protein 418
hsa-miR-181b	ZNF440	Zinc finger protein 440
hsa-miR-181b	ZNF449	zinc finger protein 449
hsa-miR-181b	ZNF527	zinc finger protein 527
hsa-miR-181b	ZNF562	zinc finger protein 562
hsa-miR-181b	ZNF563	zinc finger protein 563
hsa-miR-181b	ZNF594	zinc finger protein 594
hsa-miR-181b	ZNF618	zinc finger protein 618
hsa-miR-181b	ZNF654	zinc finger protein 654
hsa-miR-181b	ZNF655	zinc finger protein 655
hsa-miR-181b	ZNF664	zinc finger protein 664
hsa-miR-181b	ZNF699	zinc finger protein 699
hsa-miR-181b	ZNF800	zinc finger protein 800
hsa-miR-181b	ZNF83	zinc finger protein 83
hsa-miR-181b	ZSWIM1	Zinc finger, SWIM-type containing 1
hsa-miR-181b	ZZZ3	zinc finger, ZZ-type containing 3
hsa-miR-223	ABHD13	abhydrolase domain containing 13
hsa-miR-223	ACSL3	acyl-CoA synthetase long-chain family member 3
hsa-miR-223	ACVR2A	activin A receptor, type IIA
hsa-miR-223	ADCY7	adenylate cyclase 7
hsa-miR-223	AK2	adenylate kinase 2
hsa-miR-223	ANKFY1	ankyrin repeat and FYVE domain containing 1
hsa-miR-223	ANKRD17	ankyrin repeat domain 17
hsa-miR-223	AP1GBP1	AP1 gamma subunit binding protein 1
hsa-miR-223	APC	adenomatous polyposis coli
hsa-miR-223	ARFIP1	ADP-ribosylation factor interacting protein 1
hsa-miR-223	ARL6IP2	atlastin GTPase 2
hsa-miR-223	ARMC1	armadillo repeat containing 1
hsa-miR-223	ARMCX1	armadillo repeat containing, X-linked 1
hsa-miR-223	ARPP19	cAMP-regulated phosphoprotein, 19kDa
hsa-miR-223	ARPP-19	cAMP-regulated phosphoprotein, 19kDa
hsa-miR-223	ATL2	atlastin GTPase 2
hsa-miR-223	ATP10D	ATPase, class V, type 10D
hsa-miR-223	ATP2B1	ATPase, Ca++ transporting, plasma membrane 1
hsa-miR-223	ATP7A	ATPase, Cu++ transporting, alpha polypeptide
hsa-miR-223	ATXN7L1	ataxin 7-like 1
hsa-miR-223	BAI3	brain-specific angiogenesis inhibitor 3
hsa-miR-223	BRPF3	bromodomain and PHD finger containing, 3
hsa-miR-223	BRWD1	bromodomain and WD repeat domain containing 1
hsa-miR-223	C10orf26	chromosome 10 open reading frame 26
hsa-miR-223	C13orf18	chromosome 13 open reading frame 18
hsa-miR-223	C2orf67	chromosome 2 open reading frame 67
hsa-miR-223	CALML4	calmodulin-like 4
hsa-miR-223	CARM1	coactivator-associated arginine methyltransferase 1
hsa-miR-223	CBLB	Cas-Br-M (murine) ecotropic retroviral transforming sequence b
hsa-miR-223	CCT3	chaperonin containing TCP1, subunit 3 (gamma)
hsa-miR-223	CENPN	centromere protein N
hsa-miR-223	CLSTN1	calsyntenin 1
hsa-miR-223	CNOT2	CCR4-NOT transcription complex, subunit 2
hsa-miR-223	COPS2	COP9 constitutive photomorphogenic homolog subunit 2 (Arabidopsis)
hsa-miR-223	CREBZF	CREB/ATF bZIP transcription factor
hsa-miR-223	CRIM1	cysteine rich transmembrane BMP regulator 1 (chordin-like)
hsa-miR-223	CSNK1G1	casein kinase 1, gamma 1
hsa-miR-223	CXorf39	Chromosome X open reading frame 39
hsa-miR-223	CYP4V2	cytochrome P450, family 4, subfamily V, polypeptide 2
hsa-miR-223	DNAJC6	DnaJ (Hsp40) homolog, subfamily C, member 6
hsa-miR-223	DOCK2	dedicator of cytokinesis 2
hsa-miR-223	EBF3	early B-cell factor 3
hsa-miR-223	ECT2	epithelial cell transforming sequence 2 oncogene
hsa-miR-223	ELF5	E74-like factor 5 (ets domain transcription factor)
hsa-miR-223	ELL2	elongation factor, RNA polymerase II, 2
hsa-miR-223	EML4	echinoderm microtubule associated protein like 4
hsa-miR-223	EPAS1	endothelial PAS domain protein 1
hsa-miR-223	F3	coagulation factor III (thromboplastin, tissue factor)
hsa-miR-223	FAM102A	family with sequence similarity 102, member A
hsa-miR-223	FAM120C	family with sequence similarity 120C
hsa-miR-223	FAM199X	family with sequence similarity 199, X-linked
hsa-miR-223	FAM46A	family with sequence similarity 46, member A
hsa-miR-223	FAM46C	family with sequence similarity 46, member C
hsa-miR-223	FAM5C	family with sequence similarity 5, member C
hsa-miR-223	FAT	FAT tumor suppressor homolog 1 (Drosophila)
hsa-miR-223	FAT1	FAT tumor suppressor homolog 1 (Drosophila)
hsa-miR-223	FBXO8	F-box protein 8
hsa-miR-223	FBXW7	F-box and WD repeat domain containing 7
hsa-miR-223	FGFR2	fibroblast growth factor receptor 2
hsa-miR-223	FIGNL2	fidgetin-like 2
hsa-miR-223	FOXO1	forkhead box O1
hsa-miR-223	FOXO3	forkhead box O3
hsa-miR-223	FRMD4A	FERM domain containing 4A
hsa-miR-223	GPR155	G protein-coupled receptor 155
hsa-miR-223	GRAMD4	GRAM domain containing 4
hsa-miR-223	GTF2A1L	general transcription factor IIA, 1-like
hsa-miR-223	GTSF1	gametocyte specific factor 1
hsa-miR-223	HDAC4	histone deacetylase 4
hsa-miR-223	HHEX	hematopoietically expressed homeobox
hsa-miR-223	HIPK2	homeodomain interacting protein kinase 2
hsa-miR-223	HLF	hepatic leukemia factor
hsa-miR-223	HNMT	histamine N-methyltransferase
hsa-miR-223	HSP90B1	heat shock protein 90kDa beta (Grp94), member 1
hsa-miR-223	IGF1R	insulin-like growth factor 1 receptor
hsa-miR-223	INPP5B	inositol polyphosphate-5-phosphatase, 75kDa
hsa-miR-223	KIAA0226	KIAA0226
hsa-miR-223	KIAA0256	SECIS binding protein 2-like
hsa-miR-223	KIAA1755	KIAA1755
hsa-miR-223	KPNA1	karyopherin alpha 1 (importin alpha 5)
hsa-miR-223	LAYN	layilin
hsa-miR-223	LELP1	late cornified envelope-like proline-rich 1
hsa-miR-223	LETMD1	LETM1 domain containing 1
hsa-miR-223	LIF	leukemia inhibitory factor (cholinergic differentiation factor)
hsa-miR-223	LMO2	LIM domain only 2 (rhombotin-like 1)
hsa-miR-223	MAFB	v-maf musculoaponeurotic fibrosarcoma oncogene homolog B (avian)
hsa-miR-223	MBNL1	muscleblind-like (Drosophila)
hsa-miR-223	MEF2C	myocyte enhancer factor 2C
hsa-miR-223	MEF2D	myocyte enhancer factor 2D
hsa-miR-223	MGC24039	DENN/MADD domain containing 5B
hsa-miR-223	MID1IP1	MID1 interacting protein 1 (gastrulation specific G12 homolog (zebrafish))
hsa-miR-223	MLL3	myeloid
hsa-miR-223	MMP16	matrix metallopeptidase 16 (membrane-inserted)
hsa-miR-223	MPZ	myelin protein zero
hsa-miR-223	MTMR2	myotubularin related protein 2
hsa-miR-223	MTPN	myotrophin
hsa-miR-223	MYBL1	v-myb myeloblastosis viral oncogene homolog (avian)-like 1
hsa-miR-223	MYH10	myosin, heavy chain 10, non-muscle
hsa-miR-223	MYO5B	myosin VB
hsa-miR-223	MYST3	MYST histone acetyltransferase (monocytic leukemia) 3
hsa-miR-223	NFASC	neurofascin homolog (chicken)
hsa-miR-223	NFIA	nuclear factor I
hsa-miR-223	NFIB	nuclear factor I
hsa-miR-223	NLRP3	NLR family, pyrin domain containing 3
hsa-miR-223	NUP160	nucleoporin 160kDa
hsa-miR-223	NUP210	nucleoporin 210kDa
hsa-miR-223	NXF1	nuclear RNA export factor 1
hsa-miR-223	OTUD4	OTU domain containing 4
hsa-miR-223	PAPD5	PAP associated domain containing 5
hsa-miR-223	PARP1	poly (ADP-ribose) polymerase 1
hsa-miR-223	PCTK2	PCTAIRE protein kinase 2
hsa-miR-223	PDE4D	phosphodiesterase 4D, cAMP-specific (phosphodiesterase E3 dunce homolog, Drosophila)
hsa-miR-223	PDPK1	3-phosphoinositide dependent protein kinase-1
hsa-miR-223	PDS5B	PDS5, regulator of cohesion maintenance, homolog B (S. cerevisiae)
hsa-miR-223	PDZD11	PDZ domain containing 11
hsa-miR-223	PFN2	profilin 2
hsa-miR-223	PHF19	PHD finger protein 19
hsa-miR-223	PHF20L1	PHD finger protein 20-like 1
hsa-miR-223	PIK3C2A	phosphoinositide-3-kinase, class 2, alpha polypeptide
hsa-miR-223	PIWIL3	piwi-like 3 (Drosophila)
hsa-miR-223	PKNOX1	PBX
hsa-miR-223	PLA2G6	phospholipase A2, group VI (cytosolic, calcium-independent)
hsa-miR-223	PLAGL2	pleiomorphic adenoma gene-like 2
hsa-miR-223	PLEKHH1	pleckstrin homology domain containing, family H (with MyTH4 domain) member 1
hsa-miR-223	POLDIP2	polymerase (DNA-directed), delta interacting protein 2
hsa-miR-223	PRKACB	protein kinase, cAMP-dependent, catalytic, beta
hsa-miR-223	PRKCE	protein kinase C, epsilon
hsa-miR-223	PSCDBP	cytohesin 1 interacting protein
hsa-miR-223	PSIP1	PC4 and SFRS1 interacting protein 1
hsa-miR-223	PTBP2	polypyrimidine tract binding protein 2
hsa-miR-223	PURA	purine-rich element binding protein A
hsa-miR-223	PURB	purine-rich element binding protein B
hsa-miR-223	RAB8B	RAB8B, member RAS oncogene family
hsa-miR-223	RASA1	RAS p21 protein activator (GTPase activating protein) 1
hsa-miR-223	RBM16	RNA binding motif protein 16
hsa-miR-223	RC3H1	ring finger and CCCH-type zinc finger domains 1
hsa-miR-223	RGS1	regulator of G-protein signaling 1
hsa-miR-223	RHOB	ras homolog gene family, member B
hsa-miR-223	RIBC1	RIB43A domain with coiled-coils 1
hsa-miR-223	RNF34	ring finger protein 34
hsa-miR-223	RPS6KB1	ribosomal protein S6 kinase, 70kDa, polypeptide 1
hsa-miR-223	RRAS2	related RAS viral (r-ras) oncogene homolog 2
hsa-miR-223	RYBP	RING1 and YY1 binding protein
hsa-miR-223	S100A1L	sentan, cilia apical structure protei
hsa-miR-223	SACS	spastic ataxia of Charlevoix-Saguenay (sacsin)
hsa-miR-223	SC4MOL	sterol-C4-methyl oxidase-like
hsa-miR-223	SCARB1	scavenger receptor class B, member 1
hsa-miR-223	SCN1A	sodium channel, voltage-gated, type I, alpha subunit
hsa-miR-223	SCN2A	sodium channel, voltage-gated, type II, alpha subunit
hsa-miR-223	SCN3A	sodium channel, voltage-gated, type III, alpha subunit
hsa-miR-223	SELT	selenoprotein T
[truncated: 3,238 more rows]
