# Supplementary material for: Comparative miRNA Expression Profiles in Individuals with Latent and Active Tuberculosis
Source: PLoS One. 2011 Oct 7;6(10):e25832. doi: 10.1371/journal.pone.0025832 (PMC3189221; doi:10.1371/journal.pone.0025832)
Supplement: Table S5 — 12 miRNAs and their 111 target genes in the network. (XLS) [file pone.0025832.s007.xls]

## Sheet: 17 miRNAs and 111 target genes
MicroRNA	style	Gene	DEFINITION
hsa-miR-144	up	APPBP2	amyloid beta precursor protein (cytoplasmic tail) binding protein 2
hsa-miR-144	up	BACH2	BTB and CNC homology 1, basic leucine zipper transcription factor 2
hsa-miR-144	up	CNN3	calponin 3, acidic
hsa-miR-144	up	CEP68	centrosomal protein 68kDa
hsa-miR-144	up	CUL3	cullin 3
hsa-miR-144	up	DYRK2	dual-specificity tyrosine-(Y)-phosphorylation regulated kinase 2
hsa-miR-144	up	FOXO1	forkhead box O1
hsa-miR-144	up	GATA3	GATA binding protein 3
hsa-miR-144	up	BAT2L2	HLA-B associated transcript 2-like 2
hsa-miR-144	up	MON2	MON2 homolog (S. cerevisiae)
hsa-miR-144	up	MBNL1	muscleblind-like (Drosophila)
hsa-miR-144	up	NLK	nemo-like kinase
hsa-miR-144	up	PDCD4	programmed cell death 4 (neoplastic transformation inhibitor)
hsa-miR-144	up	PPP1R16B	protein phosphatase 1, regulatory (inhibitor) subunit 16B
hsa-miR-144	up	RALGPS1	Ral GEF with PH domain and SH3 binding motif 1
hsa-miR-144	up	RBM25	RNA binding motif protein 25
hsa-miR-144	up	SCAMP1	secretory carrier membrane protein 1
hsa-miR-144	up	SMAD4	SMAD family member 4
hsa-miR-144	up	TGIF2	TGFB-induced factor homeobox 2
hsa-miR-144	up	TIMP3	TIMP metallopeptidase inhibitor 3
hsa-miR-144	up	TULP4	tubby like protein 4
hsa-miR-144	up	MYBL1	v-myb myeloblastosis viral oncogene homolog (avian)-like 1
hsa-miR-144	up	ZFX	zinc finger protein, X-linked
hsa-miR-155	down	CBL	Cas-Br-M (murine) ecotropic retroviral transforming sequence
hsa-miR-155	down	F13A1	coagulation factor XIII, A1 polypeptide
hsa-miR-155	down	ELL2	elongation factor, RNA polymerase II, 2
hsa-miR-155	down	ETV1	ets variant 1
hsa-miR-155	down	JARID2	jumonji, AT rich interactive domain 2
hsa-miR-155	down	LRRC59	leucine rich repeat containing 59
hsa-miR-155	down	MYLK	myosin light chain kinase
hsa-miR-155	down	RHOBTB1	Rho-related BTB domain containing 1
hsa-miR-155	down	SMAD1	SMAD family member 1
hsa-miR-155	down	SPI1	spleen focus forming virus (SFFV) proviral integration oncogene spi1
hsa-miR-155	down	SLA	Src-like-adaptor
hsa-miR-181b	down	ACSL1	acyl-CoA synthetase long-chain family member 1
hsa-miR-181b	down	ADM	adrenomedullin
hsa-miR-181b	down	CSNK1G1	casein kinase 1, gamma 1
hsa-miR-181b	down	CD163	CD163 molecule
hsa-miR-181b	down	CTDSPL	CTD (carboxy-terminal domain, RNA polymerase II, polypeptide A) small phosphatase-like
hsa-miR-181b	down	GCNT2	glucosaminyl (N-acetyl) transferase 2, I-branching enzyme (I blood group)
hsa-miR-181b	down	IRS2	insulin receptor substrate 2
hsa-miR-181b	down	JARID2	jumonji, AT rich interactive domain 2
hsa-miR-181b	down	MMP14	matrix metallopeptidase 14 (membrane-inserted)
hsa-miR-181b	down	MCL1	myeloid cell leukemia sequence 1 (BCL2-related)
hsa-miR-181b	down	NKX3-2	NK3 homeobox 2
hsa-miR-181b	down	KCNMA1	potassium large conductance calcium-activated channel, subfamily M, alpha member 1
hsa-miR-181b	down	PRDM1	PR domain containing 1, with ZNF domain
hsa-miR-181b	down	PRKCD	protein kinase C, delta
hsa-miR-181b	down	PTPRE	protein tyrosine phosphatase, receptor type, E
hsa-miR-181b	down	RBM47	RNA binding motif protein 47
hsa-miR-181b	down	SLC2A3	solute carrier family 2 (facilitated glucose transporter), member 3
hsa-miR-181b	down	SCD	stearoyl-CoA desaturase (delta-9-desaturase)
hsa-miR-181b	down	UBE3C	ubiquitin protein ligase E3C
hsa-miR-181b	down	ZNF562	zinc finger protein 562
hsa-miR-223	up	AK2	adenylate kinase 2
hsa-miR-223	up	ANKFY1	ankyrin repeat and FYVE domain containing 1
hsa-miR-223	up	BRWD1	bromodomain and WD repeat domain containing 1
hsa-miR-223	up	FOXO1	forkhead box O1
hsa-miR-223	up	MBNL1	muscleblind-like (Drosophila)
hsa-miR-223	up	PSIP1	PC4 and SFRS1 interacting protein 1
hsa-miR-223	up	PFN2	profilin 2
hsa-miR-223	up	PRKACB	protein kinase, cAMP-dependent, catalytic, beta
hsa-miR-223	up	MYBL1	v-myb myeloblastosis viral oncogene homolog (avian)-like 1
hsa-miR-223	up	ZFX	zinc finger protein, X-linked
hsa-miR-302a	up	BCL7A	B-cell CLL/lymphoma 7A
hsa-miR-302a	up	BRP44L	brain protein 44-like
hsa-miR-302a	up	CAMTA1	calmodulin binding transcription activator 1
hsa-miR-302a	up	CUL3	cullin 3
hsa-miR-302a	up	CCND2	cyclin D2
hsa-miR-302a	up	E2F5	E2F transcription factor 5, p130-binding
hsa-miR-302a	up	GPM6A	glycoprotein M6A
hsa-miR-302a	up	KIF3B	kinesin family member 3B
hsa-miR-302a	up	NTN4	netrin 4
hsa-miR-302a	up	PFN2	profilin 2
hsa-miR-302a	up	PDCD4	programmed cell death 4 (neoplastic transformation inhibitor)
hsa-miR-302a	up	PRKACB	protein kinase, cAMP-dependent, catalytic, beta
hsa-miR-302a	up	PPP1R9A	protein phosphatase 1, regulatory (inhibitor) subunit 9A
hsa-miR-302a	up	TBC1D20	TBC1 domain family, member 20
hsa-miR-302a	up	TTC9	tetratricopeptide repeat domain 9
hsa-miR-302a	up	TIMP3	TIMP metallopeptidase inhibitor 3
hsa-miR-302a	up	UPF3A	UPF3 regulator of nonsense transcripts homolog A (yeast)
hsa-miR-302a	up	MYBL1	v-myb myeloblastosis viral oncogene homolog (avian)-like 1
hsa-miR-302a	up	ZBTB6	zinc finger and BTB domain containing 6
hsa-miR-302a	up	ZMYND11	zinc finger, MYND domain containing 11
hsa-miR-329	up	BCL7A	B-cell CLL/lymphoma 7A
hsa-miR-329	up	DYRK2	dual-specificity tyrosine-(Y)-phosphorylation regulated kinase 2
hsa-miR-329	up	FAM178A	family with sequence similarity 178, member A
hsa-miR-329	up	KRIT1	KRIT1, ankyrin repeat containing
hsa-miR-329	up	MON2	MON2 homolog (S. cerevisiae)
hsa-miR-329	up	PSIP1	PC4 and SFRS1 interacting protein 1
hsa-miR-329	up	PMEPA1	prostate transmembrane protein, androgen induced 1
hsa-miR-329	up	PTAR1	protein prenyltransferase alpha subunit repeat containing 1
hsa-miR-329	up	ZFX	zinc finger protein, X-linked
hsa-miR-421	up	BACH2	BTB and CNC homology 1, basic leucine zipper transcription factor 2
hsa-miR-421	up	CAMTA1	calmodulin binding transcription activator 1
hsa-miR-421	up	CUL3	cullin 3
hsa-miR-421	up	HNRPDL	heterogeneous nuclear ribonucleoprotein D-like
hsa-miR-421	up	PDCD4	programmed cell death 4 (neoplastic transformation inhibitor)
hsa-miR-421	up	ARHGAP5	Rho GTPase activating protein 5
hsa-miR-421	up	SRI	sorcin
hsa-miR-421	up	SFRS7	splicing factorarginine/serine-rich 735kDa (SFRS7)mRNA. , mRNA processing; mRNA splicing; nucleus; pre-mRNA splicing factor activity
hsa-miR-424	up	AKAP11	A kinase (PRKA) anchor protein 11
hsa-miR-424	up	AHCYL2	adenosylhomocysteinase-like 2
hsa-miR-424	up	BCL2	B-cell CLL/lymphoma 2
hsa-miR-424	up	BCL7A	B-cell CLL/lymphoma 7A
hsa-miR-424	up	BMPR1A	bone morphogenetic protein receptor, type IA
hsa-miR-424	up	BACH2	BTB and CNC homology 1, basic leucine zipper transcription factor 2
hsa-miR-424	up	CDC42SE2	CDC42 small effector 2
hsa-miR-424	up	CDC25B	cell division cycle 25 homolog B (S. pombe)
hsa-miR-424	up	CEP68	centrosomal protein 68kDa
hsa-miR-424	up	C20orf46	chromosome 20 open reading frame 46
hsa-miR-424	up	COBLL1	COBL-like 1
hsa-miR-424	up	CCND2	cyclin D2
hsa-miR-424	up	DNAJB4	DnaJ (Hsp40) homolog, subfamily B, member 4
hsa-miR-424	up	DYRK2	dual-specificity tyrosine-(Y)-phosphorylation regulated kinase 2
hsa-miR-424	up	FAM18B	family with sequence similarity 18, member B
hsa-miR-424	up	FAM65B	family with sequence similarity 65, member B
hsa-miR-424	up	FOXO1	forkhead box O1
hsa-miR-424	up	GCC2	GRIP and coiled-coil domain containing 2
hsa-miR-424	up	BAT2L2	HLA-B associated transcript 2-like 2
hsa-miR-424	up	HOXD1	homeobox D1
hsa-miR-424	up	IDH3A	isocitrate dehydrogenase 3 (NAD+) alpha
hsa-miR-424	up	KIF3B	kinesin family member 3B
hsa-miR-424	up	MAP3K7	mitogen-activated protein kinase kinase kinase 7
hsa-miR-424	up	OGT	O-linked N-acetylglucosamine (GlcNAc) transferase (UDP-N-acetylglucosamine:polypeptide-N-acetylglucosaminyl transferase)
hsa-miR-424	up	KCNN4	potassium intermediate/small conductance calcium-activated channel, subfamily N, member 4
hsa-miR-424	up	PDCD4	programmed cell death 4 (neoplastic transformation inhibitor)
hsa-miR-424	up	PSME3	proteasome (prosome, macropain) activator subunit 3 (PA28 gamma; Ki)
hsa-miR-424	up	ARHGAP5	Rho GTPase activating protein 5
hsa-miR-424	up	SLC25A22	solute carrier family 25 (mitochondrial carrier: glutamate), member 22
hsa-miR-424	up	SYTL2	synaptotagmin-like 2
hsa-miR-424	up	TBC1D20	TBC1 domain family, member 20
hsa-miR-424	up	TGIF2	TGFB-induced factor homeobox 2
hsa-miR-424	up	TCF3	transcription factor 3 (E2A immunoglobulin enhancer binding factors E12/E47)
hsa-miR-424	up	UNG	uracil-DNA glycosylase
hsa-miR-424	up	AKT3	v-akt murine thymoma viral oncogene homolog 3 (protein kinase B, gamma)
hsa-miR-424	up	CRKL	v-crk sarcoma virus CT10 oncogene homolog (avian)-like
hsa-miR-424	up	MYBL1	v-myb myeloblastosis viral oncogene homolog (avian)-like 1
hsa-miR-486-5p	up	BRWD1	bromodomain and WD repeat domain containing 1
hsa-miR-486-5p	up	FOXO1	forkhead box O1
hsa-miR-486-5p	up	BAT2L2	HLA-B associated transcript 2-like 2
hsa-miR-486-5p	up	MARK1	MAP/microtubule affinity-regulating kinase 1
hsa-miR-486-5p	up	MID1	midline 1 (Opitz/BBB syndrome)
hsa-miR-486-5p	up	ARHGAP5	Rho GTPase activating protein 5
hsa-miR-520d-3p	up	BCL7A	B-cell CLL/lymphoma 7A
hsa-miR-520d-3p	up	BRP44L	brain protein 44-like
hsa-miR-520d-3p	up	CAMTA1	calmodulin binding transcription activator 1
hsa-miR-520d-3p	up	CUL3	cullin 3
hsa-miR-520d-3p	up	CCND2	cyclin D2
hsa-miR-520d-3p	up	E2F5	E2F transcription factor 5, p130-binding
hsa-miR-520d-3p	up	GPM6A	glycoprotein M6A
hsa-miR-520d-3p	up	KIF3B	kinesin family member 3B
hsa-miR-520d-3p	up	NTN4	netrin 4
hsa-miR-520d-3p	up	PFN2	profilin 2
hsa-miR-520d-3p	up	PDCD4	programmed cell death 4 (neoplastic transformation inhibitor)
hsa-miR-520d-3p	up	PRKACB	protein kinase, cAMP-dependent, catalytic, beta
hsa-miR-520d-3p	up	PPP1R9A	protein phosphatase 1, regulatory (inhibitor) subunit 9A
hsa-miR-520d-3p	up	TBC1D20	TBC1 domain family, member 20
hsa-miR-520d-3p	up	TTC9	tetratricopeptide repeat domain 9
hsa-miR-520d-3p	up	TIMP3	TIMP metallopeptidase inhibitor 3
hsa-miR-520d-3p	up	UPF3A	UPF3 regulator of nonsense transcripts homolog A (yeast)
hsa-miR-520d-3p	up	MYBL1	v-myb myeloblastosis viral oncogene homolog (avian)-like 1
hsa-miR-520d-3p	up	ZBTB6	zinc finger and BTB domain containing 6
hsa-miR-520d-3p	up	ZMYND11	zinc finger, MYND domain containing 11
hsa-miR-548b-3p	down	DLC1	deleted in liver cancer 1
hsa-miR-548b-3p	down	NAMPT	nicotinamide phosphoribosyltransferase
hsa-miR-548b-3p	down	PRKCA	protein kinase C, alpha
hsa-miR-640	up	KIF3B	kinesin family member 3B
hsa-miR-640	up	MBNL1	muscleblind-like (Drosophila)
hsa-miR-640	up	PTPRK	protein tyrosine phosphatase, receptor type, K
hsa-miR-640	up	TGIF2	TGFB-induced factor homeobox 2

## Sheet: miRNA regulated degree
MicroRNA	style	Degree
hsa-miR-144	up	23
hsa-miR-155	down	11
hsa-miR-181b	down	20
hsa-miR-223	up	10
hsa-miR-302a	up	20
hsa-miR-329	up	9
hsa-miR-421	up	8
hsa-miR-424	up	37
hsa-miR-486-5p	up	6
hsa-miR-520d-3p	up	20
hsa-miR-548b-3p	down	3
hsa-miR-640	up	4

## Sheet: Target genes regulated degree
Gene symbol	Gene name	Degree
MYBL1	v-myb myeloblastosis viral oncogene homolog (avian)-like 1	5
PDCD4	programmed cell death 4 (neoplastic transformation inhibitor)	5
BCL7A	B-cell CLL/lymphoma 7A	4
CUL3	cullin 3	4
FOXO1	forkhead box O1	4
KIF3B	kinesin family member 3B	4
ARHGAP5	Rho GTPase activating protein 5	3
BACH2	BTB and CNC homology 1, basic leucine zipper transcription factor 2	3
BAT2L2	HLA-B associated transcript 2-like 2	3
CAMTA1	calmodulin binding transcription activator 1	3
CCND2	cyclin D2	3
DYRK2	dual-specificity tyrosine-(Y)-phosphorylation regulated kinase 2	3
MBNL1	muscleblind-like (Drosophila)	3
PFN2	profilin 2	3
PRKACB	protein kinase, cAMP-dependent, catalytic, beta	3
TBC1D20	TBC1 domain family, member 20	3
TGIF2	TGFB-induced factor homeobox 2	3
TIMP3	TIMP metallopeptidase inhibitor 3	3
ZFX	zinc finger protein, X-linked	3
BRP44L	brain protein 44-like	2
BRWD1	bromodomain and WD repeat domain containing 1	2
CEP68	centrosomal protein 68kDa	2
E2F5	E2F transcription factor 5, p130-binding	2
GPM6A	glycoprotein M6A	2
JARID2	jumonji, AT rich interactive domain 2	2
MON2	MON2 homolog (S. cerevisiae)	2
NTN4	netrin 4	2
PPP1R9A	protein phosphatase 1, regulatory (inhibitor) subunit 9A	2
PSIP1	PC4 and SFRS1 interacting protein 1	2
TTC9	tetratricopeptide repeat domain 9	2
UPF3A	UPF3 regulator of nonsense transcripts homolog A (yeast)	2
ZBTB6	zinc finger and BTB domain containing 6	2
ZMYND11	zinc finger, MYND domain containing 11	2
ACSL1	acyl-CoA synthetase long-chain family member 1	1
ADM	adrenomedullin	1
AHCYL2	adenosylhomocysteinase-like 2	1
AK2	adenylate kinase 2	1
AKAP11	A kinase (PRKA) anchor protein 11	1
AKT3	v-akt murine thymoma viral oncogene homolog 3 (protein kinase B, gamma)	1
ANKFY1	ankyrin repeat and FYVE domain containing 1	1
APPBP2	amyloid beta precursor protein (cytoplasmic tail) binding protein 2	1
BCL2	B-cell CLL/lymphoma 2	1
BMPR1A	bone morphogenetic protein receptor, type IA	1
C20orf46	chromosome 20 open reading frame 46	1
CBL	Cas-Br-M (murine) ecotropic retroviral transforming sequence	1
CD163	CD163 molecule	1
CDC25B	cell division cycle 25 homolog B (S. pombe)	1
CDC42SE2	CDC42 small effector 2	1
CNN3	calponin 3, acidic	1
COBLL1	COBL-like 1	1
CRKL	v-crk sarcoma virus CT10 oncogene homolog (avian)-like	1
CSNK1G1	casein kinase 1, gamma 1	1
CTDSPL	CTD (carboxy-terminal domain, RNA polymerase II, polypeptide A) small phosphatase-like	1
DLC1	deleted in liver cancer 1	1
DNAJB4	DnaJ (Hsp40) homolog, subfamily B, member 4	1
ELL2	elongation factor, RNA polymerase II, 2	1
ETV1	ets variant 1	1
F13A1	coagulation factor XIII, A1 polypeptide	1
FAM178A	family with sequence similarity 178, member A	1
FAM18B	family with sequence similarity 18, member B	1
FAM65B	family with sequence similarity 65, member B	1
GATA3	GATA binding protein 3	1
GCC2	GRIP and coiled-coil domain containing 2	1
GCNT2	glucosaminyl (N-acetyl) transferase 2, I-branching enzyme (I blood group)	1
HNRPDL	heterogeneous nuclear ribonucleoprotein D-like	1
HOXD1	homeobox D1	1
IDH3A	isocitrate dehydrogenase 3 (NAD+) alpha	1
IRS2	insulin receptor substrate 2	1
KCNMA1	potassium large conductance calcium-activated channel, subfamily M, alpha member 1	1
KCNN4	potassium intermediate/small conductance calcium-activated channel, subfamily N, member 4	1
KRIT1	KRIT1, ankyrin repeat containing	1
LRRC59	leucine rich repeat containing 59	1
MAP3K7	mitogen-activated protein kinase kinase kinase 7	1
MARK1	MAP/microtubule affinity-regulating kinase 1	1
MCL1	myeloid cell leukemia sequence 1 (BCL2-related)	1
MID1	midline 1 (Opitz/BBB syndrome)	1
MMP14	matrix metallopeptidase 14 (membrane-inserted)	1
MYLK	myosin light chain kinase	1
NAMPT	nicotinamide phosphoribosyltransferase	1
NKX3-2	NK3 homeobox 2	1
NLK	nemo-like kinase	1
OGT	O-linked N-acetylglucosamine (GlcNAc) transferase (UDP-N-acetylglucosamine:polypeptide-N-acetylglucosaminyl transferase)	1
PMEPA1	prostate transmembrane protein, androgen induced 1	1
PPP1R16B	protein phosphatase 1, regulatory (inhibitor) subunit 16B	1
PRDM1	PR domain containing 1, with ZNF domain	1
PRKCA	protein kinase C, alpha	1
PRKCD	protein kinase C, delta	1
PSME3	proteasome (prosome, macropain) activator subunit 3 (PA28 gamma; Ki)	1
PTAR1	protein prenyltransferase alpha subunit repeat containing 1	1
PTPRE	protein tyrosine phosphatase, receptor type, E	1
PTPRK	protein tyrosine phosphatase, receptor type, K	1
RALGPS1	Ral GEF with PH domain and SH3 binding motif 1	1
RBM25	RNA binding motif protein 25	1
RBM47	RNA binding motif protein 47	1
RHOBTB1	Rho-related BTB domain containing 1	1
SCAMP1	secretory carrier membrane protein 1	1
SCD	stearoyl-CoA desaturase (delta-9-desaturase)	1
SFRS7	splicing factorarginine/serine-rich 735kDa (SFRS7)mRNA. , mRNA processing; mRNA splicing; nucleus; pre-mRNA splicing factor activity	1
SLA	Src-like-adaptor	1
SLC25A22	solute carrier family 25 (mitochondrial carrier: glutamate), member 22	1
SLC2A3	solute carrier family 2 (facilitated glucose transporter), member 3	1
SMAD1	SMAD family member 1	1
SMAD4	SMAD family member 4	1
SPI1	spleen focus forming virus (SFFV) proviral integration oncogene spi1	1
SRI	sorcin	1
SYTL2	synaptotagmin-like 2	1
TCF3	transcription factor 3 (E2A immunoglobulin enhancer binding factors E12/E47)	1
TULP4	tubby like protein 4	1
UBE3C	ubiquitin protein ligase E3C	1
UNG	uracil-DNA glycosylase	1
ZNF562	zinc finger protein 562	1
